# Supplementary material for: Attosecond electronic timing with rising edges of photocurrent pulses
Source: Nat Commun. 2020 Jul 22;11:3667. doi: 10.1038/s41467-020-17460-6 (PMC7376144; doi:10.1038/s41467-020-17460-6)
Supplement: Supplementary file 2 — Source Data [file 41467_2020_17460_MOESM2_ESM.zip]

Archive with 5 entries (4 files):
- source_data_v4.xlsx
- __MACOSX/
- __MACOSX/._source_data_v4.xlsx
- source_code_ATC_calculation_v2.m
- __MACOSX/._source_code_ATC_calculation_v2.m
