# Supplementary material for: Attosecond electronic timing with rising edges of photocurrent pulses
Source: Nat Commun. 2020 Jul 22;11:3667. doi: 10.1038/s41467-020-17460-6 (PMC7376144; doi:10.1038/s41467-020-17460-6)
Supplement: Supplementary file 2 — Source Data [file 41467_2020_17460_MOESM2_ESM.zip › source_data_v4.xlsx]

## Sheet: Figure 1b
p-i-n photodiode												MUTC photodiode
2 mA			3 mA			4 mA			5 mA			2 mA			3 mA			4 mA			5 mA
-9.5887e-11	0.02745		-9.4157e-11	0.04811		-9.3585e-11	0.10187		-9.2142e-11	0.09721		-9.1393e-11	-0.06224		-9.4235e-11	-0.0653		-9.6865e-11	-0.12873		-9.0291e-11	-0.0974
-8.8075e-11	0.03388		-8.6344e-11	0.0473		-8.5773e-11	0.11698		-8.4329e-11	0.10316		-8.3581e-11	-0.04149		-8.6422e-11	-0.03865		-8.9052e-11	-0.16924		-8.2479e-11	-0.13015
-8.0262e-11	0.04626		-7.8532e-11	0.08548		-7.796e-11	0.12453		-7.6517e-11	0.14181		-7.5768e-11	-0.04935		-7.861e-11	-0.05459		-8.124e-11	-0.13954		-7.4666e-11	-0.11541
-7.245e-11	0.06008		-7.0719e-11	0.09866		-7.0148e-11	0.09359		-6.8704e-11	0.12911		-6.7956e-11	-0.05252		-7.0797e-11	-0.07938		-7.3427e-11	-0.10799		-6.6854e-11	-0.09794
-6.4637e-11	0.0596		-6.2907e-11	0.05462		-6.2335e-11	0.06763		-6.0892e-11	0.07567		-6.0143e-11	-0.02522		-6.2985e-11	-0.05929		-6.5615e-11	-0.13288		-5.9041e-11	-0.12054
-5.6825e-11	0.05847		-5.5094e-11	0.03565		-5.4523e-11	0.10235		-5.3079e-11	0.09207		-5.2331e-11	-0.0095		-5.5172e-11	-0.02544		-5.7802e-11	-0.14358		-5.1229e-11	-0.1497
-4.9012e-11	0.07784		-4.7282e-11	0.09472		-4.671e-11	0.14454		-4.5267e-11	0.16833		-4.4518e-11	-0.04924		-4.736e-11	-0.03854		-4.999e-11	-0.09783		-4.3416e-11	-0.15505
-4.12e-11	0.09568		-3.9469e-11	0.14358		-3.8898e-11	0.11593		-3.7454e-11	0.17155		-3.6706e-11	-0.09609		-3.9547e-11	-0.06671		-4.2177e-11	-0.08702		-3.5604e-11	-0.14053
-3.3387e-11	0.0903		-3.1657e-11	0.11481		-3.1085e-11	0.07937		-2.9642e-11	0.10308		-2.8893e-11	-0.0689		-3.1735e-11	-0.03221		-3.4365e-11	-0.14173		-2.7791e-11	-0.09489
-2.5575e-11	0.08949		-2.3844e-11	0.08765		-2.3273e-11	0.12726		-2.1829e-11	0.09737		-2.1081e-11	-0.0001095		-2.3922e-11	0.0357		-2.6552e-11	-0.13518		-1.9979e-11	-0.04084
-1.7762e-11	0.09287		-1.6032e-11	0.11192		-1.546e-11	0.16721		-1.4017e-11	0.13819		-1.3268e-11	0.00677		-1.611e-11	0.0214		-1.874e-11	-0.03472		-1.2166e-11	-0.06071
-9.95e-12	0.0641		-8.219e-12	0.11537		-7.648e-12	0.10983		-6.204e-12	0.1263		-5.456e-12	0.01769		-8.297e-12	-0.04881		-1.0927e-11	0.00983		-4.354e-12	-0.08211
-2.137e-12	0.13836		-4.07e-13	0.1914		1.65e-13	0.23632		1.608e-12	0.28494		2.357e-12	0.32211		-4.85e-13	0.09903		-3.115e-12	0.03756		3.459e-12	0.24447
5.675e-12	0.63935		7.406e-12	0.70597		7.977e-12	0.97326		9.421e-12	1.03506		1.0169e-11	1.09899		7.328e-12	0.73266		4.698e-12	0.43304		1.1271e-11	1.14747
1.3488e-11	1.61569		1.5218e-11	1.76525		1.579e-11	2.187		1.7233e-11	2.27644		1.7982e-11	2.09697		1.514e-11	1.7467		1.251e-11	1.38736		1.9084e-11	2.27463
2.13e-11	2.51874		2.3031e-11	2.79126		2.3602e-11	3.11087		2.5046e-11	3.24202		2.5794e-11	2.81686		2.2953e-11	2.66323		2.0323e-11	2.45894		2.6896e-11	2.98665
2.9113e-11	2.71322		3.0843e-11	3.07808		3.1415e-11	3.21237		3.2858e-11	3.37221		3.3607e-11	3.00805		3.0765e-11	3.08033		2.8135e-11	3.04288		3.4709e-11	3.1109
3.6925e-11	2.25081		3.8656e-11	2.66661		3.9227e-11	2.80026		4.0671e-11	2.97256		4.1419e-11	2.83105		3.8578e-11	3.06308		3.5948e-11	3.09878		4.2521e-11	3.05052
4.4738e-11	1.76187		4.6468e-11	2.22107		4.704e-11	2.50275		4.8483e-11	2.68534		4.9232e-11	2.52882		4.639e-11	2.98326		4.376e-11	3.05238		5.0334e-11	3.13351
5.255e-11	1.60677		5.4281e-11	2.10623		5.4852e-11	2.45582		5.6296e-11	2.65094		5.7044e-11	2.13781		5.4203e-11	3.02574		5.1573e-11	3.13165		5.8146e-11	3.25591
6.0363e-11	1.54995		6.2093e-11	2.06742		6.2665e-11	2.35906		6.4108e-11	2.57492		6.4857e-11	1.61097		6.2015e-11	3.02705		5.9385e-11	3.19836		6.5959e-11	3.24717
6.8175e-11	1.3181		6.9906e-11	1.83958		7.0477e-11	2.09707		7.1921e-11	2.34612		7.2669e-11	1.05553		6.9828e-11	2.80103		6.7198e-11	3.14574		7.3771e-11	3.18908
7.5988e-11	1.03659		7.7718e-11	1.5657		7.829e-11	1.87655		7.9733e-11	2.14336		8.0482e-11	0.66529		7.764e-11	2.40969		7.501e-11	3.05827		8.1584e-11	3.19476
8.38e-11	0.92729		8.5531e-11	1.45151		8.6102e-11	1.81411		8.7546e-11	2.05432		8.8294e-11	0.47978		8.5453e-11	2.01017		8.2823e-11	2.97212		8.9396e-11	3.18635
9.1613e-11	0.92102		9.3343e-11	1.41791		9.3915e-11	1.77079		9.5358e-11	1.97114		9.6107e-11	0.37648		9.3265e-11	1.6208		9.0635e-11	2.7983		9.7209e-11	3.08535
9.9425e-11	0.82981		1.01156e-10	1.30894		1.01727e-10	1.63289		1.03171e-10	1.84232		1.03919e-10	0.27679		1.01078e-10	1.19933		9.8448e-11	2.51954		1.05021e-10	2.9683
1.07238e-10	0.67639		1.08968e-10	1.16011		1.0954e-10	1.48261		1.10983e-10	1.74475		1.11732e-10	0.21576		1.0889e-10	0.81662		1.0626e-10	2.22877		1.12834e-10	2.87309
1.1505e-10	0.60415		1.16781e-10	1.06889		1.17352e-10	1.41462		1.18796e-10	1.70329		1.19544e-10	0.20669		1.16703e-10	0.57062		1.14073e-10	1.94826		1.20646e-10	2.67841
1.22863e-10	0.60431		1.24593e-10	1.00717		1.25165e-10	1.37894		1.26608e-10	1.65097		1.27357e-10	0.18442		1.24515e-10	0.42616		1.21885e-10	1.60857		1.28459e-10	2.32682
1.30675e-10	0.55577		1.32406e-10	0.92078		1.32977e-10	1.29592		1.34421e-10	1.56892		1.35169e-10	0.12961		1.32328e-10	0.30092		1.29698e-10	1.21931		1.36271e-10	1.96737
1.38488e-10	0.45539		1.40218e-10	0.85127		1.4079e-10	1.19177		1.42233e-10	1.51001		1.42982e-10	0.11323		1.4014e-10	0.22133		1.3751e-10	0.88367		1.44084e-10	1.72901
1.463e-10	0.41135		1.48031e-10	0.83592		1.48602e-10	1.13399		1.50046e-10	1.48269		1.50794e-10	0.15483		1.47953e-10	0.23683		1.45323e-10	0.64782		1.51896e-10	1.52362
1.54113e-10	0.43908		1.55843e-10	0.81816		1.56415e-10	1.11727		1.57858e-10	1.43286		1.58607e-10	0.16291		1.55765e-10	0.26205		1.53135e-10	0.47017		1.59709e-10	1.2239
1.61925e-10	0.43651		1.63656e-10	0.75113		1.64227e-10	1.08713		1.65671e-10	1.34639		1.66419e-10	0.09052		1.63578e-10	0.18704		1.60948e-10	0.33095		1.67521e-10	0.88116
1.69738e-10	0.36418		1.71468e-10	0.67639		1.7204e-10	1.02646		1.73483e-10	1.27318		1.74232e-10	0.0297		1.7139e-10	0.07316		1.6876e-10	0.25135		1.75334e-10	0.62696
1.7755e-10	0.30037		1.79281e-10	0.63758		1.79852e-10	0.95831		1.81296e-10	1.23725		1.82044e-10	0.05427		1.79203e-10	0.05536		1.76573e-10	0.21608		1.83146e-10	0.47257
1.85363e-10	0.28856		1.87093e-10	0.60881		1.87665e-10	0.89097		1.89108e-10	1.19619		1.89857e-10	0.08309		1.87015e-10	0.10941		1.84385e-10	0.17972		1.90959e-10	0.33936
1.93175e-10	0.26477		1.94906e-10	0.55874		1.95477e-10	0.82057		1.96921e-10	1.11221		1.97669e-10	0.02511		1.94828e-10	0.09576		1.92198e-10	0.13736		1.98771e-10	0.21303
2.00988e-10	0.19365		2.02718e-10	0.50723		2.0329e-10	0.76897		2.04733e-10	1.01416		2.05482e-10	-0.05143		2.0264e-10	0.00207		2.0001e-10	0.11006		2.06584e-10	0.14599
2.088e-10	0.15009		2.10531e-10	0.47805		2.11102e-10	0.75724		2.12546e-10	0.95638		2.13294e-10	-0.03723		2.10453e-10	-0.04455		2.07823e-10	0.09074		2.14396e-10	0.14653
2.16613e-10	0.17846		2.18343e-10	0.46078		2.18915e-10	0.75218		2.20358e-10	0.93878		2.21107e-10	0.02653		2.18265e-10	-0.00197		2.15635e-10	0.06191		2.22209e-10	0.15778
2.24425e-10	0.19172		2.26156e-10	0.43715		2.26727e-10	0.7005		2.28171e-10	0.91339		2.28919e-10	0.03188		2.26078e-10	0.02981		2.23448e-10	0.03308		2.30021e-10	0.13365
2.32238e-10	0.11867		2.33968e-10	0.40058		2.3454e-10	0.6154		2.35983e-10	0.86051		2.36732e-10	0.00491		2.3389e-10	-0.0008738		2.3126e-10	0.01922		2.37834e-10	0.08691
2.4005e-10	0.04087		2.41781e-10	0.35036		2.42352e-10	0.5622		2.43796e-10	0.80883		2.44544e-10	0.05045		2.41703e-10	-0.00928		2.39073e-10	0.01671		2.45646e-10	0.06519
2.47863e-10	0.05638		2.49593e-10	0.29973		2.50165e-10	0.5544		2.51608e-10	0.77725		2.52357e-10	0.14686		2.49515e-10	0.07141		2.46885e-10	0.03123		2.53459e-10	0.09401
2.55675e-10	0.10822		2.57406e-10	0.27554		2.57977e-10	0.54355		2.59421e-10	0.75073		2.60169e-10	0.17285		2.57328e-10	0.16597		2.54698e-10	0.07621		2.61271e-10	0.14358
2.63488e-10	0.09536		2.65218e-10	0.28502		2.6579e-10	0.51735		2.67233e-10	0.72863		2.67982e-10	0.11115		2.6514e-10	0.16466		2.6251e-10	0.12054		2.69084e-10	0.15538
2.713e-10	0.05807		2.73031e-10	0.30133		2.73602e-10	0.51277		2.75046e-10	0.73313		2.75794e-10	0.06431		2.72953e-10	0.08681		2.70323e-10	0.10963		2.76896e-10	0.11454
2.79113e-10	0.08773		2.80843e-10	0.30166		2.81415e-10	0.5241		2.82858e-10	0.74727		2.83607e-10	0.07676		2.80765e-10	0.05503		2.78135e-10	0.05973		2.84709e-10	0.07643
2.86925e-10	0.1443		2.88656e-10	0.28864		2.89227e-10	0.49831		2.90671e-10	0.71866		2.91419e-10	0.08768		2.88578e-10	0.12469		2.85948e-10	0.0511		2.92521e-10	0.09248
2.94738e-10	0.13474		2.96468e-10	0.26388		2.9704e-10	0.44004		2.98483e-10	0.65011		2.99232e-10	0.05962		2.9639e-10	0.20746		2.9376e-10	0.10373		3.00334e-10	0.1366
3.0255e-10	0.09054		3.04281e-10	0.22282		3.04852e-10	0.41368		3.06296e-10	0.60495		3.07044e-10	0.03003		3.04203e-10	0.18977		3.01573e-10	0.1402		3.08146e-10	0.14631
3.10363e-10	0.09697		3.12093e-10	0.18167		3.12665e-10	0.4218		3.14108e-10	0.60358		3.14857e-10	0.02839		3.12015e-10	0.09194		3.09385e-10	0.11115		3.15959e-10	0.11683
3.18175e-10	0.12686		3.19906e-10	0.16841		3.20477e-10	0.39938		3.21921e-10	0.59916		3.22669e-10	0.04182		3.19828e-10	0.04007		3.17198e-10	0.07392		3.23771e-10	0.10133
3.25988e-10	0.11167		3.27718e-10	0.17918		3.2829e-10	0.34377		3.29733e-10	0.5724		3.30482e-10	0.05973		3.2764e-10	0.08331		3.2501e-10	0.08986		3.31584e-10	0.1224
3.338e-10	0.08877		3.35531e-10	0.18071		3.36102e-10	0.32142		3.37546e-10	0.55344		3.38294e-10	0.06966		3.35453e-10	0.12338		3.32823e-10	0.12175		3.39396e-10	0.1343
3.41613e-10	0.11288		3.43343e-10	0.16158		3.43915e-10	0.33702		3.45358e-10	0.53873		3.46107e-10	0.03778		3.43265e-10	0.06912		3.40635e-10	0.09816		3.47209e-10	0.09347
3.49425e-10	0.12534		3.51156e-10	0.14302		3.51727e-10	0.3244		3.53171e-10	0.49509		3.53919e-10	-0.03767		3.51078e-10	-0.02435		3.48448e-10	0.02741		3.55021e-10	0.01944
3.57238e-10	0.07021		3.58968e-10	0.13884		3.5954e-10	0.28277		3.60983e-10	0.44695		3.61732e-10	-0.09401		3.5889e-10	-0.05525		3.5626e-10	-0.02435		3.62834e-10	-0.04018
3.6505e-10	0.02601		3.66781e-10	0.14117		3.67352e-10	0.27988		3.68796e-10	0.44406		3.69544e-10	-0.09259		3.66703e-10	-0.04499		3.64073e-10	-0.04138		3.70646e-10	-0.07316
3.72863e-10	0.06619		3.74593e-10	0.14077		3.75165e-10	0.30985		3.76608e-10	0.45507		3.77357e-10	-0.08593		3.74515e-10	-0.08943		3.71885e-10	-0.07043		3.78459e-10	-0.10067
3.80675e-10	0.11167		3.82406e-10	0.13554		3.82977e-10	0.29466		3.84421e-10	0.41939		3.85169e-10	-0.12087		3.82328e-10	-0.18322		3.79698e-10	-0.1283		3.86271e-10	-0.12852
3.88488e-10	0.08114		3.90218e-10	0.12662		3.9079e-10	0.23503		3.92233e-10	0.37631		3.92982e-10	-0.14751		3.9014e-10	-0.22176		3.8751e-10	-0.17001		3.94084e-10	-0.14304
3.963e-10	0.04867		3.98031e-10	0.11979		3.98602e-10	0.20851		4.00046e-10	0.39882		4.00794e-10	-0.11541		3.97953e-10	-0.17558		3.95323e-10	-0.16542		4.01896e-10	-0.15003
4.04113e-10	0.0915		4.05843e-10	0.12124		4.06415e-10	0.2192		4.07858e-10	0.43651		4.08607e-10	-0.07818		4.05765e-10	-0.14053		4.03135e-10	-0.15418		4.09709e-10	-0.17317
4.11925e-10	0.13024		4.13656e-10	0.12518		4.14227e-10	0.19622		4.15671e-10	0.39118		4.16419e-10	-0.10122		4.13578e-10	-0.183		4.10948e-10	-0.18322		4.17521e-10	-0.2103
4.19738e-10	0.08419		4.21468e-10	0.1222		4.2204e-10	0.14342		4.23483e-10	0.30776		4.24232e-10	-0.1331		4.2139e-10	-0.23781		4.1876e-10	-0.22427		4.25334e-10	-0.22733
4.2755e-10	0.03509		4.29281e-10	0.11834		4.29852e-10	0.13787		4.31296e-10	0.30696		4.32044e-10	-0.08571		4.29203e-10	-0.21052		4.26573e-10	-0.21314		4.33146e-10	-0.20691
4.35363e-10	0.07214		4.37093e-10	0.12413		4.37665e-10	0.18135		4.39108e-10	0.36836		4.39857e-10	0.00568		4.37015e-10	-0.11028		4.34385e-10	-0.15516		4.40959e-10	-0.17601
4.43175e-10	0.12325		4.44906e-10	0.13273		4.45477e-10	0.20064		4.46921e-10	0.3731		4.47669e-10	0.02948		4.44828e-10	-0.02468		4.42198e-10	-0.12229		4.48771e-10	-0.16968
4.50988e-10	0.10018		4.52718e-10	0.13394		4.5329e-10	0.18673		4.54733e-10	0.32376		4.55482e-10	-0.02708		4.5264e-10	-0.00404		4.5001e-10	-0.14326		4.56584e-10	-0.18999
4.588e-10	0.06386		4.60531e-10	0.13152		4.61102e-10	0.19091		4.62546e-10	0.31958		4.63294e-10	-0.0677		4.60453e-10	-0.02217		4.57823e-10	-0.16488		4.64396e-10	-0.21281
4.66613e-10	0.08982		4.68343e-10	0.12823		4.68915e-10	0.19991		4.70358e-10	0.34835		4.71107e-10	-0.03964		4.68265e-10	-0.03603		4.65635e-10	-0.14915		4.72209e-10	-0.21434
4.74425e-10	0.11802		4.76156e-10	0.11698		4.76727e-10	0.15885		4.78171e-10	0.31459		4.78919e-10	0.00437		4.76078e-10	-0.03756		4.73448e-10	-0.1319		4.80021e-10	-0.1889
4.82238e-10	0.08009		4.83968e-10	0.10573		4.8454e-10	0.10002		4.85983e-10	0.24114		4.86732e-10	0.00273		4.8389e-10	-0.04106		4.8126e-10	-0.14173		4.87834e-10	-0.1568
4.9005e-10	0.0371		4.91781e-10	0.11521		4.92352e-10	0.10324		4.93796e-10	0.23085		4.94544e-10	-0.04116		4.91703e-10	-0.04761		4.89073e-10	-0.13987		4.95646e-10	-0.14893
4.97863e-10	0.05727		4.99593e-10	0.13361		5.00165e-10	0.14583		5.01608e-10	0.26147		5.02357e-10	-0.08833		4.99515e-10	-0.04368		4.96885e-10	-0.09805		5.03459e-10	-0.16564
5.05675e-10	0.08499		5.07406e-10	0.1259		5.07977e-10	0.13876		5.09421e-10	0.22893		5.10169e-10	-0.10417		5.07328e-10	-0.03112		5.04698e-10	-0.06551		5.11271e-10	-0.16073
5.13488e-10	0.05847		5.15218e-10	0.10074		5.1579e-10	0.09166		5.17233e-10	0.16488		5.17982e-10	-0.07152		5.1514e-10	-0.03298		5.1251e-10	-0.08571		5.19084e-10	-0.1058
5.213e-10	0.02962		5.23031e-10	0.10066		5.23602e-10	0.09472		5.25046e-10	0.18874		5.25794e-10	-0.01452		5.22953e-10	-0.05853		5.20323e-10	-0.1105		5.26896e-10	-0.05066
5.29113e-10	0.05454		5.30843e-10	0.11842		5.31415e-10	0.15049		5.32858e-10	0.26702		5.33607e-10	0.00732		5.30765e-10	-0.08397		5.28135e-10	-0.08353		5.34709e-10	-0.06399
5.36925e-10	0.0854		5.38656e-10	0.10677		5.39227e-10	0.16841		5.40671e-10	0.25239		5.41419e-10	-0.02719		5.38578e-10	-0.08386		5.35948e-10	-0.0499		5.42521e-10	-0.12753
5.44738e-10	0.07005		5.46468e-10	0.07752		5.4704e-10	0.1296		5.48483e-10	0.15282		5.49232e-10	-0.05962		5.4639e-10	-0.06551		5.4376e-10	-0.07938		5.50334e-10	-0.1521
5.5255e-10	0.04787		5.54281e-10	0.09142		5.54852e-10	0.11513		5.56296e-10	0.12735		5.57044e-10	-0.03571		5.54203e-10	-0.05252		5.51573e-10	-0.13277		5.58146e-10	-0.10832
5.60363e-10	0.0645		5.62093e-10	0.13683		5.62665e-10	0.15242		5.64108e-10	0.20747		5.64857e-10	0.00502		5.62015e-10	-0.04444		5.59385e-10	-0.1164		5.65959e-10	-0.0713
5.68175e-10	0.08845		5.69906e-10	0.13546		5.70477e-10	0.16905		5.71921e-10	0.24693		5.72669e-10	-0.00339		5.69828e-10	-0.02697		5.67198e-10	-0.04029		5.73771e-10	-0.1046
5.75988e-10	0.08363		5.77718e-10	0.08588		5.7829e-10	0.13088		5.79733e-10	0.18191		5.80482e-10	-0.03745		5.7764e-10	-0.01015		5.7501e-10	-0.00688		5.81584e-10	-0.16477
5.838e-10	0.07254		5.85531e-10	0.06997		5.86102e-10	0.10516		5.87546e-10	0.12566		5.88294e-10	-0.02839		5.85453e-10	-0.02107		5.82823e-10	-0.04892		5.89396e-10	-0.17219
5.91613e-10	0.07495		5.93343e-10	0.10163		5.93915e-10	0.13819		5.95358e-10	0.15306		5.96107e-10	0.00972		5.93265e-10	-0.06016		5.90635e-10	-0.0927		5.97209e-10	-0.12742
5.99425e-10	0.07181		6.01156e-10	0.10661		6.01727e-10	0.17163		6.03171e-10	0.18738		6.03919e-10	-0.00284		6.01078e-10	-0.09358		5.98448e-10	-0.09325		6.05021e-10	-0.09871
6.07238e-10	0.06257		6.08968e-10	0.07334		6.0954e-10	0.14462		6.10983e-10	0.16616		6.11732e-10	-0.06934		6.0889e-10	-0.09827		6.0626e-10	-0.0915		6.12834e-10	-0.11694
6.1505e-10	0.0731		6.16781e-10	0.07575		6.17352e-10	0.09817		6.18796e-10	0.14519		6.19544e-10	-0.09925		6.16703e-10	-0.08571		6.14073e-10	-0.11661		6.20646e-10	-0.1426
6.22863e-10	0.09086		6.24593e-10	0.12011		6.25165e-10	0.10139		6.26608e-10	0.16889		6.27357e-10	-0.05416		6.24515e-10	-0.0725		6.21885e-10	-0.12731		6.28459e-10	-0.13758
6.30675e-10	0.07623		6.32406e-10	0.12526		6.32977e-10	0.13627		6.34421e-10	0.18416		6.35169e-10	-0.00808		6.32328e-10	-0.05809		6.29698e-10	-0.09445		6.36271e-10	-0.11683
6.38488e-10	0.04561		6.40218e-10	0.0825		6.4079e-10	0.13667		6.42233e-10	0.1562		6.42982e-10	-0.02828		6.4014e-10	-0.04237		6.3751e-10	-0.06475		6.44084e-10	-0.11563
6.463e-10	0.05373		6.48031e-10	0.07495		6.48602e-10	0.10308		6.50046e-10	0.13884		6.50794e-10	-0.07938		6.47953e-10	-0.03876		6.45323e-10	-0.08277		6.51896e-10	-0.1367
6.54113e-10	0.0911		6.55843e-10	0.11224		6.56415e-10	0.09657		6.57858e-10	0.16263		6.58607e-10	-0.08964		6.55765e-10	-0.05449		6.53135e-10	-0.11301		6.59709e-10	-0.15035
6.61925e-10	0.09375		6.63656e-10	0.11119		6.64227e-10	0.1304		6.65671e-10	0.17323		6.66419e-10	-0.05536		6.63578e-10	-0.07294		6.60948e-10	-0.10002		6.67521e-10	-0.13747
6.69738e-10	0.05566		6.71468e-10	0.06667		6.7204e-10	0.15137		6.73483e-10	0.14133		6.74232e-10	-0.02872		6.7139e-10	-0.0737		6.6876e-10	-0.06169		6.75334e-10	-0.11312
6.7755e-10	0.03919		6.79281e-10	0.07133		6.79852e-10	0.13217		6.81296e-10	0.12172		6.82044e-10	-0.04095		6.79203e-10	-0.06082		6.76573e-10	-0.05874		6.83146e-10	-0.10482
6.85363e-10	0.06739		6.87093e-10	0.13032		6.87665e-10	0.1083		6.89108e-10	0.14559		6.89857e-10	-0.07545		6.87015e-10	-0.0535		6.84385e-10	-0.0927		6.90959e-10	-0.1188
6.93175e-10	0.0911		6.94906e-10	0.13683		6.95477e-10	0.11304		6.96921e-10	0.1611		6.97669e-10	-0.09227		6.94828e-10	-0.0594		6.92198e-10	-0.10417		6.98771e-10	-0.13507
7.00988e-10	0.07712		7.02718e-10	0.07286		7.0329e-10	0.13353		7.04733e-10	0.13763		7.05482e-10	-0.06781		7.0264e-10	-0.06912		7.0001e-10	-0.0749		7.06584e-10	-0.13747

## Sheet: Figure 1c
curve (i)		curve (ii)		curve (iii)		curve (iv)		curve (v)		curve (vi)			curve (i)		curve (ii)		curve (iii)		curve (iv)		curve (v)		curve (vi)
Offset frequency	Jitter spectral density	Offset frequency	Jitter spectral density	Offset frequency	Jitter spectral density	Offset frequency	Jitter spectral density	Offset frequency	Jitter spectral density	Offset frequency	Jitter spectral density		Offset frequency	integrated timing jitter	Offset frequency	integrated timing jitter	Offset frequency	integrated timing jitter	Offset frequency	integrated timing jitter	Offset frequency	integrated timing jitter	Offset frequency	integrated timing jitter
(Hz)	(fs2/Hz)	(Hz)	(fs2/Hz)	(Hz)	(fs2/Hz)	(Hz)	(fs2/Hz)	(Hz)	(fs2/Hz)	(Hz)	(fs2/Hz)		(Hz)	(fs)	(Hz)	(fs)	(Hz)	(fs)	(Hz)	(fs)	(Hz)	(fs)	(Hz)	(fs)
0.97656	8.37388e-05	0.97656	3.84399e-05	0.97656	0.000118809	0.97656	0.4571	0.97656	0.67263	0.97656	0.41217		998500	0.0042	998500	0.00332	998500	0.00209698	998500	0.2112	998500	0.183319	998500	0.12191
1.0376	9.78448e-05	1.0376	6.88025e-05	1.0376	4.29252e-05	1.0376	0.56611	1.0376	0.43556	1.0376	0.21232		997000	0.00583	997000	0.00491	997000	0.0030101	997000	0.29898	997000	0.263306	997000	0.17383
1.09863	0.000157153	1.09863	2.80029e-05	1.09863	3.78984e-05	1.09863	0.54579	1.09863	0.33	1.09863	0.20442		995500	0.00706	995500	0.00599	995500	0.00379539	995500	0.36754	995500	0.320901	995500	0.21247
1.15967	0.000148265	1.15967	0.000146645	1.15967	5.84472e-05	1.15967	0.57383	1.15967	0.24566	1.15967	0.33779		994000	0.0082	994000	0.00685	994000	0.00459413	994000	0.42485	994000	0.36853	994000	0.24634
1.2207	0.000122502	1.2207	0.000133204	1.2207	3.52266e-05	1.2207	0.68611	1.2207	0.13072	1.2207	0.3226		992500	0.00909	992500	0.00771	992500	0.00526847	992500	0.47149	992500	0.408147	992500	0.27592
1.28174	0.000111878	1.28174	1.05653e-05	1.28174	2.63665e-05	1.28174	0.75431	1.28174	0.08194	1.28174	0.15404		991000	0.00981	991000	0.00843	991000	0.00571413	991000	0.51362	991000	0.446352	991000	0.30173
1.34277	7.22505e-05	1.34277	1.6741e-05	1.34277	3.28319e-05	1.34277	0.74416	1.34277	0.11173	1.34277	0.10834		989500	0.01041	989500	0.00905	989500	0.00614791	989500	0.55835	989500	0.488674	989500	0.3258
1.40381	6.0182e-05	1.40381	7.06901e-05	1.40381	3.71868e-05	1.40381	0.56535	1.40381	0.10343	1.40381	0.08843		988000	0.01105	988000	0.00962	988000	0.00655483	988000	0.60152	988000	0.527274	988000	0.34972
1.46484	8.65044e-05	1.46484	0.000117288	1.46484	2.71269e-05	1.46484	0.6207	1.46484	0.1181	1.46484	0.05194		986500	0.01184	986500	0.01018	986500	0.00694089	986500	0.63652	986500	0.557616	986500	0.37312
1.52588	0.000114019	1.52588	2.7218e-05	1.52588	2.88304e-05	1.52588	0.42718	1.52588	0.13969	1.52588	0.02906		985000	0.0125	985000	0.01071	985000	0.00728347	985000	0.6679	985000	0.586898	985000	0.39228
1.58691	0.000118745	1.58691	2.27639e-05	1.58691	5.3524e-05	1.58691	0.0978	1.58691	0.21225	1.58691	0.08032		983500	0.01309	983500	0.01123	983500	0.00760576	983500	0.70184	983500	0.614817	983500	0.40941
1.64795	8.48795e-05	1.64795	4.53432e-05	1.64795	5.82106e-05	1.64795	0.1013	1.64795	0.27825	1.64795	0.15238		982000	0.01364	982000	0.01176	982000	0.00794248	982000	0.7373	982000	0.640965	982000	0.4278
1.70898	8.10617e-05	1.70898	5.8696e-06	1.70898	5.06338e-05	1.70898	0.17434	1.70898	0.2111	1.70898	0.19628		980500	0.01416	980500	0.01226	980500	0.0082941	980500	0.76861	980500	0.666088	980500	0.4464
1.77002	9.60085e-05	1.77002	3.56334e-05	1.77002	5.65785e-05	1.77002	0.28847	1.77002	0.14411	1.77002	0.26654		979000	0.01479	979000	0.01277	979000	0.00863055	979000	0.79654	979000	0.688516	979000	0.46475
1.83105	8.20553e-05	1.83105	5.54776e-05	1.83105	4.04977e-05	1.83105	0.51145	1.83105	0.12118	1.83105	0.19575		977500	0.01534	977500	0.01324	977500	0.00892071	977500	0.82566	977500	0.711129	977500	0.48175
1.89209	7.28392e-05	1.89209	5.1288e-05	1.89209	3.59977e-05	1.89209	0.64381	1.89209	0.10612	1.89209	0.08186		976000	0.01584	976000	0.01369	976000	0.00920823	976000	0.85232	976000	0.734344	976000	0.49724
1.95313	4.77447e-05	1.95313	3.47286e-05	1.95313	5.00886e-05	1.95313	0.61485	1.95313	0.09484	1.95313	0.06636		974500	0.01636	974500	0.0141	974500	0.00947619	974500	0.87943	974500	0.757662	974500	0.51204
2.01416	7.38318e-05	2.01416	2.69248e-05	2.01416	4.70642e-05	2.01416	0.40962	2.01416	0.08733	2.01416	0.16439		973000	0.01684	973000	0.01452	973000	0.00973227	973000	0.90711	973000	0.780646	973000	0.52681
2.0752	8.62703e-05	2.0752	4.01963e-05	2.0752	4.80947e-05	2.0752	0.21856	2.0752	0.13215	2.0752	0.18369		971500	0.01726	971500	0.01495	971500	0.00998112	971500	0.93098	971500	0.800985	971500	0.54111
2.13623	6.69754e-05	2.13623	2.27948e-05	2.13623	8.50407e-05	2.13623	0.30659	2.13623	0.16146	2.13623	0.06565		970000	0.0177	970000	0.0154	970000	0.0102114	970000	0.95507	970000	0.820535	970000	0.55396
2.19727	3.89701e-05	2.19727	3.61191e-05	2.19727	8.97725e-05	2.19727	0.42258	2.19727	0.08852	2.19727	0.01544		968500	0.01813	968500	0.01577	968500	0.010435	968500	0.97917	968500	0.841536	968500	0.56616
2.2583	4.33693e-05	2.2583	1.03109e-05	2.2583	4.2751e-05	2.2583	0.29082	2.2583	0.07794	2.2583	0.01061		967000	0.01856	967000	0.01613	967000	0.0106602	967000	1.00232	967000	0.863917	967000	0.5779
2.31934	9.74486e-05	2.31934	4.30696e-05	2.31934	2.32158e-05	2.31934	0.27549	2.31934	0.09206	2.31934	0.01242		965500	0.01899	965500	0.01649	965500	0.0109147	965500	1.02425	965500	0.88374	965500	0.59119
2.38037	9.69222e-05	2.38037	9.80943e-05	2.38037	3.01478e-05	2.38037	0.54211	2.38037	0.26717	2.38037	0.02982		964000	0.01937	964000	0.01685	964000	0.0111577	964000	1.04288	964000	0.903019	964000	0.60474
2.44141	5.39316e-05	2.44141	5.3704e-05	2.44141	4.10494e-05	2.44141	0.89946	2.44141	0.37733	2.44141	0.10276		962500	0.01974	962500	0.01721	962500	0.0113879	962500	1.06109	962500	0.922961	962500	0.61715
2.50244	2.53034e-05	2.50244	1.20153e-05	2.50244	3.12702e-05	2.50244	0.62407	2.50244	0.20463	2.50244	0.16239		961000	0.02013	961000	0.01752	961000	0.011623	961000	1.08239	961000	0.941795	961000	0.63083
2.56348	3.61739e-05	2.56348	9.90052e-06	2.56348	3.00257e-05	2.56348	0.22214	2.56348	0.11842	2.56348	0.09436		959500	0.02052	959500	0.01785	959500	0.0118449	959500	1.10086	959500	0.961525	959500	0.64465
2.62451	6.84417e-05	2.62451	8.70569e-06	2.62451	3.62425e-05	2.62451	0.23706	2.62451	0.14607	2.62451	0.03039		958000	0.02089	958000	0.0182	958000	0.0120429	958000	1.11807	958000	0.981557	958000	0.65743
2.68555	5.92924e-05	2.68555	3.82323e-05	2.68555	3.23904e-05	2.68555	0.50869	2.68555	0.13108	2.68555	0.021		956500	0.02126	956500	0.0185	956500	0.012228	956500	1.13708	956500	0.999839	956500	0.66958
2.74658	8.25008e-05	2.74658	5.46575e-05	2.74658	4.4765e-05	2.74658	0.86366	2.74658	0.15504	2.74658	0.033		955000	0.02161	955000	0.01884	955000	0.0124319	955000	1.15617	955000	1.01654	955000	0.68137
2.80762	9.30647e-05	2.80762	2.23668e-05	2.80762	5.31628e-05	2.80762	0.66868	2.80762	0.15441	2.80762	0.07839		953500	0.02195	953500	0.01919	953500	0.0126675	953500	1.17565	953500	1.03149	953500	0.69455
2.86865	4.71667e-05	2.86865	1.18057e-05	2.86865	4.03881e-05	2.86865	0.31288	2.86865	0.1225	2.86865	0.11344		952000	0.02231	952000	0.01953	952000	0.0129114	952000	1.19412	952000	1.04599	952000	0.70787
2.92969	2.63879e-05	2.92969	2.14765e-05	2.92969	2.95418e-05	2.92969	0.26168	2.92969	0.07413	2.92969	0.10717		950500	0.02261	950500	0.01986	950500	0.0131311	950500	1.21243	950500	1.06145	950500	0.71945
2.99072	3.07498e-05	2.99072	4.65248e-05	2.99072	2.22014e-05	2.99072	0.254	2.99072	0.07264	2.99072	0.13509		949000	0.02292	949000	0.02016	949000	0.0133155	949000	1.23065	949000	1.07675	949000	0.73039
3.05176	7.30365e-05	3.05176	7.68802e-05	3.05176	2.53172e-05	3.05176	0.2489	3.05176	0.09244	3.05176	0.16867		947500	0.02329	947500	0.02045	947500	0.0135033	947500	1.24844	947500	1.09191	947500	0.74056
3.11279	9.18136e-05	3.11279	6.96454e-05	3.11279	3.04759e-05	3.11279	0.19192	3.11279	0.08476	3.11279	0.11545		946000	0.0237	946000	0.02071	946000	0.0137079	946000	1.2664	946000	1.10691	946000	0.75021
3.17383	5.10888e-05	3.17383	4.36566e-05	3.17383	2.04693e-05	3.17383	0.24159	3.17383	0.07617	3.17383	0.08807		944500	0.02407	944500	0.02097	944500	0.013885	944500	1.28424	944500	1.12274	944500	0.75968
3.23486	5.12963e-05	3.23486	2.77763e-05	3.23486	2.70899e-05	3.23486	0.39706	3.23486	0.07826	3.23486	0.1995		943000	0.02443	943000	0.02125	943000	0.0140438	943000	1.3022	943000	1.13859	943000	0.77025
3.2959	5.17152e-05	3.2959	2.47906e-05	3.2959	3.93627e-05	3.2959	0.3219	3.2959	0.19675	3.2959	0.17661		941500	0.02477	941500	0.02155	941500	0.0142181	941500	1.31956	941500	1.15322	941500	0.7808
3.35693	4.18695e-05	3.35693	3.51604e-05	3.35693	3.00662e-05	3.35693	0.23674	3.35693	0.25828	3.35693	0.06709		940000	0.02507	940000	0.02183	940000	0.0144171	940000	1.33549	940000	1.16856	940000	0.791
3.41797	3.66174e-05	3.41797	3.38066e-05	3.41797	3.61935e-05	3.41797	0.1873	3.41797	0.17465	3.41797	0.04574		938500	0.02535	938500	0.02211	938500	0.0146153	938500	1.351	938500	1.18544	938500	0.80089
3.479	4.04211e-05	3.479	4.20394e-05	3.479	4.69369e-05	3.479	0.15021	3.479	0.11264	3.479	0.04362		937000	0.02566	937000	0.0224	937000	0.0148068	937000	1.36608	937000	1.20113	937000	0.81071
3.54004	3.18946e-05	3.54004	4.24975e-05	3.54004	4.6494e-05	3.54004	0.1823	3.54004	0.0436	3.54004	0.03059		935500	0.02597	935500	0.02269	935500	0.0149857	935500	1.38147	935500	1.21471	935500	0.82128
3.60107	1.88112e-05	3.60107	7.57564e-05	3.60107	2.99443e-05	3.60107	0.22578	3.60107	0.06051	3.60107	0.01939		934000	0.02628	934000	0.02295	934000	0.015162	934000	1.39838	934000	1.22758	934000	0.83121
3.66211	2.72225e-05	3.66211	0.000117625	3.66211	1.1975e-05	3.66211	0.22005	3.66211	0.11386	3.66211	0.03653		932500	0.0266	932500	0.0232	932500	0.015342	932500	1.41554	932500	1.23961	932500	0.84094
3.72314	4.54734e-05	3.72314	7.38324e-05	3.72314	1.29883e-05	3.72314	0.13102	3.72314	0.0937	3.72314	0.04415		931000	0.02691	931000	0.0235	931000	0.0154963	931000	1.43031	931000	1.25167	931000	0.85045
3.78418	3.66174e-05	3.78418	6.20011e-05	3.78418	2.38208e-05	3.78418	0.12445	3.78418	0.09758	3.78418	0.01751		929500	0.02719	929500	0.02377	929500	0.0156564	929500	1.44398	929500	1.26369	929500	0.8591
3.84521	3.83944e-05	3.84521	8.88779e-05	3.84521	3.06414e-05	3.84521	0.10366	3.84521	0.07245	3.84521	0.02083		928000	0.02746	928000	0.02401	928000	0.0158133	928000	1.45843	928000	1.27566	928000	0.86748
3.90625	4.78741e-05	3.90625	0.000106991	3.90625	3.68858e-05	3.90625	0.18504	3.90625	0.03349	3.90625	0.06636		926500	0.02772	926500	0.02426	926500	0.0159561	926500	1.47405	926500	1.28786	926500	0.8772
3.96729	4.9455e-05	3.96729	9.24367e-05	3.96729	3.1998e-05	3.96729	0.37766	3.96729	0.03892	3.96729	0.07486		925000	0.02798	925000	0.02449	925000	0.0161133	925000	1.4894	925000	1.30023	925000	0.88711
4.02832	4.39006e-05	4.02832	5.54863e-05	4.02832	3.52266e-05	4.02832	0.27032	4.02832	0.05834	4.02832	0.02779		923500	0.02826	923500	0.02473	923500	0.0162687	923500	1.50408	923500	1.31322	923500	0.896
4.08936	4.14742e-05	4.08936	4.38417e-05	4.08936	3.40082e-05	4.08936	0.20042	4.08936	0.10245	4.08936	0.02926		922000	0.02848	922000	0.02497	922000	0.0164157	922000	1.51967	922000	1.32521	922000	0.90475
4.15039	4.11948e-05	4.15039	1.98311e-05	4.15039	4.53749e-05	4.15039	0.26275	4.15039	0.11264	4.15039	0.05131		920500	0.02873	920500	0.02518	920500	0.0165625	920500	1.53492	920500	1.33696	920500	0.91323
4.21143	3.3852e-05	4.21143	1.23973e-05	4.21143	5.78959e-05	4.21143	0.23135	4.21143	0.11464	4.21143	0.0347		919000	0.02899	919000	0.0254	919000	0.016714	919000	1.54765	919000	1.34968	919000	0.92144
4.27246	3.21548e-05	4.27246	4.24975e-05	4.27246	4.32754e-05	4.27246	0.14424	4.27246	0.12217	4.27246	0.04205		917500	0.02922	917500	0.02562	917500	0.0168896	917500	1.56019	917500	1.36192	917500	0.92997
4.3335	5.93725e-05	4.3335	8.70919e-05	4.3335	1.86186e-05	4.3335	0.0853	4.3335	0.04584	4.3335	0.03962		916000	0.02949	916000	0.02585	916000	0.01706	916000	1.57475	916000	1.3737	916000	0.93829
4.39453	7.47371e-05	4.39453	6.25918e-05	4.39453	3.10592e-05	4.39453	0.11901	4.39453	0.01146	4.39453	0.06763		914500	0.02977	914500	0.02611	914500	0.0172173	914500	1.5885	914500	1.38501	914500	0.94594
4.45557	7.60647e-05	4.45557	6.12505e-05	4.45557	4.4765e-05	4.45557	0.11805	4.45557	0.00674	4.45557	0.07903		913000	0.03005	913000	0.02636	913000	0.0173743	913000	1.60337	913000	1.39618	913000	0.95373
4.5166	8.06233e-05	4.5166	0.000148266	4.5166	2.97424e-05	4.5166	0.19693	4.5166	0.01111	4.5166	0.05097		911500	0.0303	911500	0.02658	911500	0.0175051	911500	1.61948	911500	1.40854	911500	0.96184
4.57764	5.364e-05	4.57764	0.000151512	4.57764	3.16107e-05	4.57764	0.42143	4.57764	0.03525	4.57764	0.087		910000	0.03054	910000	0.0268	910000	0.0176478	910000	1.63278	910000	1.42137	910000	0.96975
4.63867	3.8187e-05	4.63867	0.000101214	4.63867	3.44249e-05	4.63867	0.3646	4.63867	0.09009	4.63867	0.14474		908500	0.03079	908500	0.02704	908500	0.0178004	908500	1.64712	908500	1.43419	908500	0.97769
4.69971	2.59276e-05	4.69971	9.07018e-05	4.69971	3.07248e-05	4.69971	0.25435	4.69971	0.14469	4.69971	0.1175		907000	0.03103	907000	0.02724	907000	0.0179324	907000	1.66338	907000	1.44756	907000	0.98677
4.76074	1.41371e-05	4.76074	6.66135e-05	4.76074	2.13177e-05	4.76074	0.20481	4.76074	0.1151	4.76074	0.07828		905500	0.03126	905500	0.02744	905500	0.0180684	905500	1.67781	905500	1.45947	905500	0.99553
4.82178	2.25529e-05	4.82178	2.85821e-05	4.82178	2.26568e-05	4.82178	0.16381	4.82178	0.07637	4.82178	0.06045		904000	0.0315	904000	0.02766	904000	0.0182022	904000	1.69185	904000	1.47099	904000	1.00359
4.88281	4.0751e-05	4.88281	2.08216e-05	4.88281	3.05172e-05	4.88281	0.24029	4.88281	0.07453	4.88281	0.02978		902500	0.03174	902500	0.02787	902500	0.0183423	902500	1.706	902500	1.4828	902500	1.0121
4.94385	3.92353e-05	4.94385	2.05138e-05	4.94385	2.10596e-05	4.94385	0.39976	4.94385	0.06519	4.94385	0.03047		901000	0.03198	901000	0.02809	901000	0.0184903	901000	1.71994	901000	1.49529	901000	1.01998
5.00488	4.14184e-05	5.00488	3.21983e-05	5.00488	1.45132e-05	5.00488	0.41296	5.00488	0.04704	5.00488	0.06119		899500	0.03226	899500	0.02829	899500	0.018632	899500	1.73373	899500	1.50791	899500	1.02778
5.06592	4.67217e-05	5.06592	3.31717e-05	5.06592	1.08041e-05	5.06592	0.19115	5.06592	0.11371	5.06592	0.04763		898000	0.03254	898000	0.02845	898000	0.0187679	898000	1.74714	898000	1.51897	898000	1.03541
5.12695	4.11948e-05	5.12695	2.54064e-05	5.12695	7.08193e-06	5.12695	0.08135	5.12695	0.20491	5.12695	0.02424		896500	0.03281	896500	0.02864	896500	0.0189118	896500	1.76088	896500	1.52987	896500	1.04376
5.18799	4.19825e-05	5.18799	1.58827e-05	5.18799	8.07573e-06	5.18799	0.13571	5.18799	0.21926	5.18799	0.03026		895000	0.03308	895000	0.02885	895000	0.0190794	895000	1.77352	895000	1.54233	895000	1.05212
5.24902	4.14184e-05	5.24902	1.49035e-05	5.24902	6.80925e-06	5.24902	0.17363	5.24902	0.16816	5.24902	0.04043		893500	0.03333	893500	0.02905	893500	0.0192359	893500	1.78505	893500	1.55548	893500	1.06004
5.31006	2.13064e-05	5.31006	2.51327e-05	5.31006	8.92668e-06	5.31006	0.14561	5.31006	0.11526	5.31006	0.02914		892000	0.03357	892000	0.02924	892000	0.0193679	892000	1.79679	892000	1.56564	892000	1.06708
5.37109	2.13641e-05	5.37109	2.71121e-05	5.37109	1.79018e-05	5.37109	0.11982	5.37109	0.10385	5.37109	0.02541		890500	0.03379	890500	0.02945	890500	0.0195035	890500	1.80876	890500	1.57572	890500	1.07397
5.43213	1.87604e-05	5.43213	2.58925e-05	5.43213	2.93423e-05	5.43213	0.14038	5.43213	0.13651	5.43213	0.05035		889000	0.034	889000	0.02965	889000	0.0196567	889000	1.82123	889000	1.58715	889000	1.08141
5.49316	1.20662e-05	5.49316	3.40363e-05	5.49316	3.82076e-05	5.49316	0.28459	5.49316	0.13305	5.49316	0.14145		887500	0.03424	887500	0.02986	887500	0.0197994	887500	1.83452	887500	1.59865	887500	1.08779
5.5542	2.40346e-05	5.5542	3.74194e-05	5.5542	3.34147e-05	5.5542	0.26741	5.5542	0.11188	5.5542	0.12953		886000	0.03447	886000	0.03008	886000	0.0199282	886000	1.84866	886000	1.60935	886000	1.09413
5.61523	2.50647e-05	5.61523	3.9555e-05	5.61523	2.10311e-05	5.61523	0.1348	5.61523	0.08792	5.61523	0.05145		884500	0.0347	884500	0.0303	884500	0.0200733	884500	1.86245	884500	1.61909	884500	1.10133
5.67627	1.42331e-05	5.67627	4.10832e-05	5.67627	2.35001e-05	5.67627	0.12891	5.67627	0.07689	5.67627	0.06347		883000	0.03493	883000	0.03052	883000	0.0202138	883000	1.87555	883000	1.62906	883000	1.1088
5.7373	1.03967e-05	5.7373	3.29479e-05	5.7373	3.29655e-05	5.7373	0.13962	5.7373	0.06051	5.7373	0.05963		881500	0.03514	881500	0.0307	881500	0.0203304	881500	1.88827	881500	1.63973	881500	1.11631
5.79834	1.86086e-05	5.79834	3.07915e-05	5.79834	4.20619e-05	5.79834	0.12666	5.79834	0.13233	5.79834	0.02756		880000	0.03537	880000	0.0309	880000	0.0204493	880000	1.90107	880000	1.6501	880000	1.12404
5.85938	2.86984e-05	5.85938	4.39005e-05	5.85938	3.27874e-05	5.85938	0.13737	5.85938	0.16234	5.85938	0.03503		878500	0.03561	878500	0.0311	878500	0.0205655	878500	1.91371	878500	1.65943	878500	1.13066
5.92041	2.98475e-05	5.92041	7.86831e-05	5.92041	3.23904e-05	5.92041	0.17505	5.92041	0.06853	5.92041	0.03437		877000	0.03586	877000	0.03127	877000	0.0206837	877000	1.92567	877000	1.66862	877000	1.13679
5.98145	4.50451e-05	5.98145	7.95397e-05	5.98145	3.57549e-05	5.98145	0.15708	5.98145	0.03147	5.98145	0.02618		875500	0.03606	875500	0.03145	875500	0.0208226	875500	1.93729	875500	1.67712	875500	1.14348
6.04248	3.89174e-05	6.04248	6.67943e-05	6.04248	2.16083e-05	6.04248	0.137	6.04248	0.0239	6.04248	0.03851		874000	0.03625	874000	0.03165	874000	0.0209465	874000	1.949	874000	1.68557	874000	1.15047
6.10352	2.52692e-05	6.10352	0.000104982	6.10352	5.58048e-06	6.10352	0.17386	6.10352	0.02305	6.10352	0.04043		872500	0.03645	872500	0.03185	872500	0.0210689	872500	1.96014	872500	1.69565	872500	1.15708
6.16455	1.44858e-05	6.16455	6.67943e-05	6.16455	1.14208e-05	6.16455	0.19719	6.16455	0.0198	6.16455	0.03341		871000	0.03666	871000	0.03204	871000	0.0212087	871000	1.97117	871000	1.70647	871000	1.16384
6.22559	1.8284e-05	6.22559	2.88542e-05	6.22559	3.78471e-05	6.22559	0.16139	6.22559	0.01831	6.22559	0.02676		869500	0.03687	869500	0.03222	869500	0.0213405	869500	1.98361	869500	1.71688	869500	1.17143
6.28662	4.09718e-05	6.28662	3.84465e-05	6.28662	3.25664e-05	6.28662	0.12597	6.28662	0.01341	6.28662	0.02309		868000	0.03709	868000	0.03242	868000	0.021464	868000	1.99537	868000	1.72636	868000	1.17872
6.34766	6.05088e-05	6.34766	4.31352e-05	6.34766	1.60425e-05	6.34766	0.10607	6.34766	0.01367	6.34766	0.03784		866500	0.0373	866500	0.03262	866500	0.0215885	866500	2.00613	866500	1.73561	866500	1.18608
6.40869	4.56591e-05	6.40869	3.22856e-05	6.40869	1.86691e-05	6.40869	0.12063	6.40869	0.03224	6.40869	0.04433		865000	0.03752	865000	0.03283	865000	0.0217101	865000	2.01788	865000	1.74583	865000	1.19276
6.46973	2.46608e-05	6.46973	1.44466e-05	6.46973	2.11739e-05	6.46973	0.15144	6.46973	0.079	6.46973	0.04071		863500	0.03774	863500	0.03302	863500	0.0218314	863500	2.02906	863500	1.75531	863500	1.19889
6.53076	1.12917e-05	6.53076	9.04352e-06	6.53076	1.23705e-05	6.53076	0.20648	6.53076	0.09231	6.53076	0.03247		862000	0.03796	862000	0.03318	862000	0.0219569	862000	2.03957	862000	1.76505	862000	1.20561
6.5918	1.31405e-05	6.5918	3.05838e-05	6.5918	6.58265e-06	6.5918	0.32278	6.5918	0.09824	6.5918	0.03609		860500	0.03817	860500	0.03335	860500	0.0220861	860500	2.05121	860500	1.77581	860500	1.21137
6.65283	2.20398e-05	6.65283	5.242e-05	6.65283	8.44469e-06	6.65283	0.26814	6.65283	0.12518	6.65283	0.03368		859000	0.03836	859000	0.03352	859000	0.0222018	859000	2.06279	859000	1.78518	859000	1.21685
6.71387	2.50308e-05	6.71387	3.80322e-05	6.71387	1.22704e-05	6.71387	0.13775	6.71387	0.10287	6.71387	0.02217		857500	0.03858	857500	0.03368	857500	0.0223078	857500	2.07525	857500	1.79324	857500	1.22357
6.7749	2.44282e-05	6.7749	1.57329e-05	6.7749	1.59558e-05	6.7749	0.11137	6.7749	0.06108	6.7749	0.01414		856000	0.03879	856000	0.03384	856000	0.022422	856000	2.08838	856000	1.80198	856000	1.2306
6.83594	1.32477e-05	6.83594	2.19207e-05	6.83594	1.37668e-05	6.83594	0.20124	6.83594	0.04402	6.83594	0.01523		854500	0.039	854500	0.03401	854500	0.0225368	854500	2.09916	854500	1.81168	854500	1.23701
6.89697	1.92753e-05	6.89697	4.76801e-05	6.89697	1.86438e-05	6.89697	0.31672	6.89697	0.05116	6.89697	0.01293		853000	0.03922	853000	0.03417	853000	0.022658	853000	2.10916	853000	1.82129	853000	1.24369
6.95801	5.00615e-05	6.95801	4.41393e-05	6.95801	2.4674e-05	6.95801	0.22184	6.95801	0.11203	6.95801	0.01675		851500	0.03944	851500	0.03435	851500	0.0227896	851500	2.11943	851500	1.83082	851500	1.25033
7.01904	3.92881e-05	7.01904	4.96568e-05	7.01904	2.06642e-05	7.01904	0.11505	7.01904	0.1542	7.01904	0.02974		850000	0.03964	850000	0.03452	850000	0.0229206	850000	2.12994	850000	1.84023	850000	1.25664
7.08008	2.54408e-05	7.08008	6.15831e-05	7.08008	1.32368e-05	7.08008	0.12031	7.08008	0.09344	7.08008	0.03779		848500	0.03985	848500	0.03467	848500	0.0230382	848500	2.14125	848500	1.84851	848500	1.26261
7.14111	6.34444e-05	7.14111	4.2097e-05	7.14111	7.61903e-06	7.14111	0.18255	7.14111	0.04541	7.14111	0.04011		847000	0.04007	847000	0.03482	847000	0.0231492	847000	2.15237	847000	1.85637	847000	1.26819
7.20215	6.17502e-05	7.20215	1.80625e-05	7.20215	1.29883e-05	7.20215	0.18554	7.20215	0.06175	7.20215	0.03475		845500	0.04026	845500	0.035	845500	0.0232634	845500	2.16331	845500	1.86569	845500	1.27421
7.26318	2.75189e-05	7.26318	1.2297e-05	7.26318	2.44411e-05	7.26318	0.15413	7.26318	0.05393	7.26318	0.01895		844000	0.04046	844000	0.03519	844000	0.0233726	844000	2.17399	844000	1.87549	844000	1.28042
7.32422	2.43292e-05	7.32422	1.36481e-05	7.32422	2.77581e-05	7.32422	0.0957	7.32422	0.04193	7.32422	0.03377		842500	0.04068	842500	0.03534	842500	0.0234677	842500	2.18472	842500	1.88472	842500	1.2869
7.38525	1.6541e-05	7.38525	1.44662e-05	7.38525	2.76833e-05	7.38525	0.05584	7.38525	0.04108	7.38525	0.07956		841000	0.0409	841000	0.03549	841000	0.0235752	841000	2.19538	841000	1.89333	841000	1.29406
7.44629	1.49036e-05	7.44629	1.72734e-05	7.44629	1.20563e-05	7.44629	0.06155	7.44629	0.0631	7.44629	0.0911		839500	0.0411	839500	0.03564	839500	0.0236921	839500	2.20463	839500	1.90211	839500	1.30172
7.50732	1.67665e-05	7.50732	3.7981e-05	7.50732	7.65004e-06	7.50732	0.11122	7.50732	0.07003	7.50732	0.08021		838000	0.04129	838000	0.0358	838000	0.0237965	838000	2.21417	838000	1.91128	838000	1.30822
7.56836	2.21595e-05	7.56836	4.31352e-05	7.56836	1.38416e-05	7.56836	0.12277	7.56836	0.06743	7.56836	0.03663		836500	0.04147	836500	0.03596	836500	0.0238994	836500	2.2247	836500	1.91948	836500	1.31387
7.62939	1.86843e-05	7.62939	1.75563e-05	7.62939	2.06922e-05	7.62939	0.10035	7.62939	0.12706	7.62939	0.00937		835000	0.04165	835000	0.03612	835000	0.0240068	835000	2.23423	835000	1.92771	835000	1.31953
7.69043	1.65859e-05	7.69043	1.36112e-05	7.69043	1.58697e-05	7.69043	0.12978	7.69043	0.13002	7.69043	0.02287		833500	0.04183	833500	0.03627	833500	0.0241111	833500	2.2431	833500	1.93636	833500	1.32492
7.75146	1.76995e-05	7.75146	1.98043e-05	7.75146	2.06083e-05	7.75146	0.18354	7.75146	0.06947	7.75146	0.04071		832000	0.04201	832000	0.03643	832000	0.0242175	832000	2.25302	832000	1.94466	832000	1.33009
7.8125	1.55423e-05	7.8125	2.10768e-05	7.8125	1.85934e-05	7.8125	0.17363	7.8125	0.07147	7.8125	0.03804		830500	0.04219	830500	0.0366	830500	0.0243318	830500	2.26257	830500	1.95277	830500	1.33539
7.87354	1.27895e-05	7.87354	1.49642e-05	7.87354	8.24141e-06	7.87354	0.099	7.87354	0.0567	7.87354	0.03278		829000	0.04239	829000	0.03676	829000	0.0244444	829000	2.27153	829000	1.96066	829000	1.34045
7.93457	1.27376e-05	7.93457	1.62085e-05	7.93457	6.67238e-06	7.93457	0.0746	7.93457	0.02216	7.93457	0.01449		827500	0.04259	827500	0.0369	827500	0.0245634	827500	2.28109	827500	1.96861	827500	1.34556
7.99561	1.44467e-05	7.99561	4.53504e-05	7.99561	4.64207e-06	7.99561	0.07582	7.99561	0.06396	7.99561	0.00902		826000	0.04277	826000	0.03707	826000	0.0246801	826000	2.29166	826000	1.97672	826000	1.352
8.05664	1.96973e-05	8.05664	6.21692e-05	8.05664	5.22231e-06	8.05664	0.04564	8.05664	0.11417	8.05664	0.0249		824500	0.04295	824500	0.03725	824500	0.0247917	824500	2.30203	824500	1.98452	824500	1.3584
8.11768	3.17653e-05	8.11768	4.49227e-05	8.11768	9.35983e-06	8.11768	0.03338	8.11768	0.06572	8.11768	0.04757		823000	0.04313	823000	0.0374	823000	0.0249067	823000	2.31133	823000	1.99261	823000	1.36408
8.17871	3.70163e-05	8.17871	2.98475e-05	8.17871	5.22937e-06	8.17871	0.02567	8.17871	0.06067	8.17871	0.06718		821500	0.04332	821500	0.03755	821500	0.0250208	821500	2.32084	821500	2.00063	821500	1.36948
8.23975	2.11054e-05	8.23975	2.22195e-05	8.23975	3.5266e-06	8.23975	0.0351	8.23975	0.05074	8.23975	0.04386		820000	0.04352	820000	0.0377	820000	0.0251209	820000	2.33063	820000	2.00793	820000	1.37478
8.30078	2.22798e-05	8.30078	1.91193e-05	8.30078	7.98874e-06	8.30078	0.08992	8.30078	0.03371	8.30078	0.02337		818500	0.0437	818500	0.03787	818500	0.0252115	818500	2.34107	818500	2.01626	818500	1.38055
8.36182	3.48286e-05	8.36182	2.94861e-05	8.36182	1.08628e-05	8.36182	0.0732	8.36182	0.02835	8.36182	0.02016		817000	0.04389	817000	0.03803	817000	0.0253116	817000	2.35146	817000	2.02515	817000	1.38659
8.42285	2.05416e-05	8.42285	3.34875e-05	8.42285	1.30059e-05	8.42285	0.03434	8.42285	0.02675	8.42285	0.03143		815500	0.0441	815500	0.0382	815500	0.0254185	815500	2.36043	815500	2.033	815500	1.39218
8.48389	9.96941e-06	8.48389	3.07915e-05	8.48389	1.51969e-05	8.48389	0.0369	8.48389	0.0353	8.48389	0.04636		814000	0.04432	814000	0.03836	814000	0.0255294	814000	2.3687	814000	2.04053	814000	1.39772
8.54492	2.39371e-05	8.54492	3.32166e-05	8.54492	1.34172e-05	8.54492	0.0542	8.54492	0.04131	8.54492	0.07247		812500	0.04451	812500	0.03851	812500	0.0256256	812500	2.37749	812500	2.0479	812500	1.40352
8.60596	3.64197e-05	8.60596	2.82741e-05	8.60596	1.58054e-05	8.60596	0.12327	8.60596	0.0273	8.60596	0.05672		811000	0.04468	811000	0.03865	811000	0.0257109	811000	2.38666	811000	2.05589	811000	1.40917
8.66699	3.00096e-05	8.66699	4.24396e-05	8.66699	1.8443e-05	8.66699	0.26239	8.66699	0.02243	8.66699	0.04506		809500	0.04485	809500	0.03879	809500	0.0258078	809500	2.39583	809500	2.06405	809500	1.41493
8.72803	2.9969e-05	8.72803	5.54116e-05	8.72803	1.24208e-05	8.72803	0.22609	8.72803	0.02551	8.72803	0.04592		808000	0.04502	808000	0.03893	808000	0.0259172	808000	2.40553	808000	2.07208	808000	1.42103
8.78906	5.00615e-05	8.78906	3.51604e-05	8.78906	5.79607e-06	8.78906	0.13906	8.78906	0.03299	8.78906	0.02538		806500	0.04521	806500	0.03909	806500	0.0260336	806500	2.4159	806500	2.08011	806500	1.42683
8.8501	7.42335e-05	8.8501	2.44282e-05	8.8501	2.9615e-06	8.8501	0.11966	8.8501	0.05826	8.8501	0.02855		805000	0.04537	805000	0.03927	805000	0.026144	805000	2.42522	805000	2.08813	805000	1.43222
8.91113	4.57208e-05	8.91113	2.08216e-05	8.91113	5.13816e-06	8.91113	0.09596	8.91113	0.14528	8.91113	0.05439		803500	0.04554	803500	0.03944	803500	0.0262374	803500	2.43379	803500	2.09639	803500	1.43783
8.97217	1.39848e-05	8.97217	2.41651e-05	8.97217	9.64279e-06	8.97217	0.18529	8.97217	0.19675	8.97217	0.05931		802000	0.04573	802000	0.03958	802000	0.0263259	802000	2.44305	802000	2.10449	802000	1.44335
9.0332	5.54736e-06	9.0332	2.83509e-05	9.0332	1.23537e-05	9.0332	0.32851	9.0332	0.12367	9.0332	0.02958		800500	0.0459	800500	0.03974	800500	0.0264202	800500	2.45206	800500	2.11252	800500	1.44884
9.09424	1.30165e-05	9.09424	2.08498e-05	9.09424	1.38041e-05	9.09424	0.32278	9.09424	0.09306	9.09424	0.02548		799000	0.04608	799000	0.0399	799000	0.0265211	799000	2.46129	799000	2.1207	799000	1.45428
9.15527	3.77753e-05	9.15527	1.39281e-05	9.15527	1.32907e-05	9.15527	0.18304	9.15527	0.06947	9.15527	0.02019		797500	0.04625	797500	0.04004	797500	0.0266298	797500	2.47078	797500	2.12956	797500	1.45968
9.21631	3.78265e-05	9.21631	4.55355e-05	9.21631	1.44544e-05	9.21631	0.1258	9.21631	0.04529	9.21631	0.02346		796000	0.04642	796000	0.04019	796000	0.0267334	796000	2.48092	796000	2.1371	796000	1.46542
9.27734	1.97507e-05	9.27734	9.71854e-05	9.27734	1.30059e-05	9.27734	0.17936	9.27734	0.02113	9.27734	0.02798		794500	0.04659	794500	0.04034	794500	0.0268299	794500	2.49033	794500	2.14404	794500	1.47076
9.33838	1.75325e-05	9.33838	7.26421e-05	9.33838	7.65004e-06	9.33838	0.14115	9.33838	0.01441	9.33838	0.02809		793000	0.04673	793000	0.04048	793000	0.0269266	793000	2.49872	793000	2.15199	793000	1.47606
9.39941	1.07692e-05	9.39941	2.79696e-05	9.39941	4.29151e-06	9.39941	0.08472	9.39941	0.02603	9.39941	0.05265		791500	0.04689	791500	0.04062	791500	0.0270356	791500	2.50855	791500	2.16035	791500	1.48129
9.46045	1.24141e-05	9.46045	9.75576e-06	9.46045	8.01039e-06	9.46045	0.06925	9.46045	0.04255	9.46045	0.09722		790000	0.04707	790000	0.04077	790000	0.0271402	790000	2.51846	790000	2.16801	790000	1.4862
9.52148	1.79893e-05	9.52148	5.69962e-06	9.52148	1.05441e-05	9.52148	0.10737	9.52148	0.05278	9.52148	0.09578		788500	0.04725	788500	0.04092	788500	0.0272385	788500	2.5274	788500	2.1748	788500	1.49097
9.58252	1.02292e-05	9.58252	1.26688e-05	9.58252	8.44469e-06	9.58252	0.20206	9.58252	0.08272	9.58252	0.05395		787000	0.04741	787000	0.0411	787000	0.0273387	787000	2.5358	787000	2.18172	787000	1.49539
9.64355	1.55634e-05	9.64355	1.76755e-05	9.64355	1.3545e-05	9.64355	0.16139	9.64355	0.1202	9.64355	0.07082		785500	0.04756	785500	0.04126	785500	0.0274275	785500	2.54496	785500	2.18979	785500	1.50102
9.70459	1.77234e-05	9.70459	1.95116e-05	9.70459	1.47509e-05	9.70459	0.09277	9.70459	0.17184	9.70459	0.06381		784000	0.04772	784000	0.04139	784000	0.0275104	784000	2.55482	784000	2.19809	784000	1.50699
9.76563	1.07546e-05	9.76563	1.78438e-05	9.76563	9.82732e-06	9.76563	0.06222	9.76563	0.15316	9.76563	0.03043		782500	0.04789	782500	0.04151	782500	0.0275982	782500	2.56454	782500	2.2055	782500	1.51227
9.82666	1.43686e-05	9.82666	1.85834e-05	9.82666	1.00561e-05	9.82666	0.04877	9.82666	0.07022	9.82666	0.06253		781000	0.04807	781000	0.04165	781000	0.0276962	781000	2.57396	781000	2.21316	781000	1.51809
9.8877	2.83509e-05	9.8877	2.82741e-05	9.8877	1.23872e-05	9.8877	0.03611	9.8877	0.04015	9.8877	0.06846		779500	0.04826	779500	0.04181	779500	0.0277836	779500	2.58283	779500	2.22116	779500	1.52377
9.94873	2.36793e-05	9.94873	2.77433e-05	9.94873	1.13284e-05	9.94873	0.03411	9.94873	0.03281	9.94873	0.04356		778000	0.04843	778000	0.04196	778000	0.0278718	778000	2.59157	778000	2.22926	778000	1.5291
10.0098	1.31227e-05	10.0098	1.4118e-05	10.0098	9.15928e-06	10.0098	0.0372	10.0098	0.02937	10.0098	0.06592		776500	0.0486	776500	0.04211	776500	0.0279733	776500	2.60039	776500	2.23708	776500	1.53431
10.0708	7.75016e-06	10.0708	9.16678e-06	10.0708	9.60373e-06	10.0708	0.08764	10.0708	0.01765	10.0708	0.06236		775000	0.04877	775000	0.04226	775000	0.0280794	775000	2.60881	775000	2.24415	775000	1.53958
10.1318	8.25931e-06	10.1318	1.45448e-05	10.1318	8.23024e-06	10.1318	0.1421	10.1318	0.01683	10.1318	0.02337		773500	0.04894	773500	0.0424	773500	0.0281822	773500	2.61694	773500	2.25181	773500	1.54507
10.1929	1.92232e-05	10.1929	2.60331e-05	10.1929	5.27916e-06	10.1929	0.14961	10.1929	0.02816	10.1929	0.01726		772000	0.04912	772000	0.04254	772000	0.0282683	772000	2.62619	772000	2.2598	772000	1.55057
10.2539	1.84331e-05	10.2539	2.76683e-05	10.2539	3.37253e-06	10.2539	0.16899	10.2539	0.03934	10.2539	0.04257		770500	0.04929	770500	0.04268	770500	0.02835	770500	2.6354	770500	2.26681	770500	1.55627
10.3149	1.37223e-05	10.3149	1.9858e-05	10.3149	5.27203e-06	10.3149	0.09767	10.3149	0.03025	10.3149	0.04686		769000	0.04948	769000	0.04281	769000	0.0284411	769000	2.64405	769000	2.27356	769000	1.56211
10.376	2.82359e-05	10.376	1.17121e-05	10.376	7.21742e-06	10.376	0.02536	10.376	0.02527	10.376	0.03841		767500	0.04966	767500	0.04295	767500	0.02854	767500	2.65226	767500	2.28046	767500	1.56738
10.437	4.879e-05	10.437	1.12004e-05	10.437	7.65004e-06	10.437	0.01407	10.437	0.04308	10.437	0.03835		766000	0.04983	766000	0.04308	766000	0.0286395	766000	2.66004	766000	2.28795	766000	1.57238
10.498	5.23487e-05	10.498	1.82099e-05	10.498	9.55186e-06	10.498	0.04035	10.498	0.05601	10.498	0.02497		764500	0.04999	764500	0.04322	764500	0.028734	764500	2.66801	764500	2.29574	764500	1.57761
10.5591	2.3078e-05	10.5591	2.98879e-05	10.5591	6.11033e-06	10.5591	0.05569	10.5591	0.05342	10.5591	0.02668		763000	0.05014	763000	0.04335	763000	0.0288298	763000	2.67677	763000	2.30336	763000	1.58281
10.6201	1.16804e-05	10.6201	3.2593e-05	10.6201	7.5779e-06	10.6201	0.08404	10.6201	0.07596	10.6201	0.02535		761500	0.05031	761500	0.04349	761500	0.0289217	761500	2.6858	761500	2.31111	761500	1.58794
10.6812	2.22196e-05	10.6812	3.35783e-05	10.6812	9.33452e-06	10.6812	0.28808	10.6812	0.12004	10.6812	0.02382		760000	0.05049	760000	0.04363	760000	0.0290038	760000	2.69435	760000	2.31872	760000	1.59275
10.7422	3.83944e-05	10.7422	3.75211e-05	10.7422	1.04305e-05	10.7422	0.39385	10.7422	0.07413	10.7422	0.01733		758500	0.05064	758500	0.04375	758500	0.0290909	758500	2.70438	758500	2.32558	758500	1.59789
10.8032	3.4407e-05	10.8032	3.42209e-05	10.8032	1.25561e-05	10.8032	0.21945	10.8032	0.03902	10.8032	0.01019		757000	0.05079	757000	0.04388	757000	0.0291862	757000	2.71497	757000	2.33211	757000	1.60296
10.8643	2.22496e-05	10.8643	2.98879e-05	10.8643	6.04449e-06	10.8643	0.18655	10.8643	0.05881	10.8643	0.00497		755500	0.05094	755500	0.04401	755500	0.0292809	755500	2.7243	755500	2.33863	755500	1.60833
10.9253	1.90161e-05	10.9253	1.53334e-05	10.9253	2.59706e-06	10.9253	0.19666	10.9253	0.08128	10.9253	0.01551		754000	0.05111	754000	0.04415	754000	0.0293668	754000	2.73342	754000	2.34496	754000	1.61398
10.9863	2.72594e-05	10.9863	1.12004e-05	10.9863	2.16033e-06	10.9863	0.14739	10.9863	0.04517	10.9863	0.02697		752500	0.05128	752500	0.04431	752500	0.0294553	752500	2.74166	752500	2.3509	752500	1.61908
11.0474	4.81993e-05	11.0474	9.55968e-06	11.0474	1.61259e-06	11.0474	0.15814	11.0474	0.03001	11.0474	0.01503		751000	0.05143	751000	0.04447	751000	0.029551	751000	2.74952	751000	2.35742	751000	1.62376
11.1084	3.46406e-05	11.1084	6.06585e-06	11.1084	2.29914e-06	11.1084	0.16717	11.1084	0.05511	11.1084	0.01632		749500	0.05161	749500	0.04461	749500	0.0296416	749500	2.75833	749500	2.36465	749500	1.6281
11.1694	1.71568e-05	11.1694	7.60465e-06	11.1694	6.57376e-06	11.1694	0.14799	11.1694	0.07157	11.1694	0.02259		748000	0.05177	748000	0.04474	748000	0.0297189	748000	2.76746	748000	2.37187	748000	1.63243
11.2305	1.03405e-05	11.2305	2.201e-05	11.2305	7.76482e-06	11.2305	0.1135	11.2305	0.03237	11.2305	0.01768		746500	0.05191	746500	0.04487	746500	0.0297912	746500	2.77682	746500	2.37847	746500	1.63694
11.2915	1.07692e-05	11.2915	4.27279e-05	11.2915	6.45034e-06	11.2915	0.11821	11.2915	0.0285	11.2915	0.02011		745000	0.05206	745000	0.04499	745000	0.0298642	745000	2.78536	745000	2.3853	745000	1.64234
11.3525	1.39848e-05	11.3525	3.37604e-05	11.3525	8.86647e-06	11.3525	0.10899	11.3525	0.05747	11.3525	0.0206		743500	0.0522	743500	0.04511	743500	0.0299426	743500	2.79384	743500	2.39239	743500	1.64779
11.4136	1.33738e-05	11.4136	1.19686e-05	11.4136	9.15928e-06	11.4136	0.07	11.4136	0.06379	11.4136	0.0165		742000	0.05234	742000	0.04524	742000	0.0300234	742000	2.80298	742000	2.39944	742000	1.65258
11.4746	2.9208e-05	11.4746	1.05527e-05	11.4746	5.75698e-06	11.4746	0.04454	11.4746	0.05109	11.4746	0.02134		740500	0.05249	740500	0.04537	740500	0.0300976	740500	2.81135	740500	2.40643	740500	1.65774
11.5356	3.36238e-05	11.5356	2.05138e-05	11.5356	5.14512e-06	11.5356	0.09066	11.5356	0.04616	11.5356	0.02103		739000	0.05265	739000	0.0455	739000	0.0301798	739000	2.81974	739000	2.41316	739000	1.66294
11.5967	1.56479e-05	11.5967	3.90762e-05	11.5967	5.96323e-06	11.5967	0.13155	11.5967	0.04762	11.5967	0.02407		737500	0.0528	737500	0.04562	737500	0.0302649	737500	2.82743	737500	2.42007	737500	1.66764
11.6577	9.05576e-06	11.6577	3.16795e-05	11.6577	4.91366e-06	11.6577	0.10679	11.6577	0.04566	11.6577	0.02697		736000	0.05294	736000	0.04574	736000	0.0303533	736000	2.83442	736000	2.42648	736000	1.67238
11.7188	1.10348e-05	11.7188	1.27721e-05	11.7188	3.89821e-06	11.7188	0.11243	11.7188	0.05328	11.7188	0.02798		734500	0.05309	734500	0.04587	734500	0.0304451	734500	2.84171	734500	2.43285	734500	1.67751
11.7798	1.04249e-05	11.7798	7.78171e-06	11.7798	4.18818e-06	11.7798	0.086	11.7798	0.0417	11.7798	0.02169		733000	0.05326	733000	0.04601	733000	0.0305366	733000	2.84876	733000	2.43994	733000	1.68264
11.8408	8.80192e-06	11.8408	8.67184e-06	11.8408	2.63958e-06	11.8408	0.04657	11.8408	0.02091	11.8408	0.01467		731500	0.05343	731500	0.04613	731500	0.0306339	731500	2.85602	731500	2.44724	731500	1.68734
11.9019	1.02986e-05	11.9019	2.09346e-05	11.9019	2.08843e-06	11.9019	0.03864	11.9019	0.03627	11.9019	0.01557		730000	0.05359	730000	0.04626	730000	0.0307226	730000	2.86333	730000	2.45452	730000	1.69175
11.9629	1.31049e-05	11.9629	2.67114e-05	11.9629	6.74503e-06	11.9629	0.04785	11.9629	0.0601	11.9629	0.0192		728500	0.05375	728500	0.04639	728500	0.0308185	728500	2.87089	728500	2.46188	728500	1.69595
12.0239	1.43686e-05	12.0239	1.96441e-05	12.0239	1.6086e-05	12.0239	0.0368	12.0239	0.03642	12.0239	0.02305		727000	0.05389	727000	0.04651	727000	0.0309109	727000	2.87909	727000	2.46843	727000	1.70021
12.085	1.84331e-05	12.085	1.49035e-05	12.085	1.1814e-05	12.085	0.02062	12.085	0.01454	12.085	0.02583		725500	0.05401	725500	0.04665	725500	0.0309891	725500	2.88706	725500	2.47544	725500	1.70478
12.146	1.38154e-05	12.146	1.43881e-05	12.146	5.899e-06	12.146	0.03685	12.146	0.0177	12.146	0.02851		724000	0.05414	724000	0.04678	724000	0.0310751	724000	2.89456	724000	2.48307	724000	1.70938
12.207	1.14612e-05	12.207	2.35195e-05	12.207	8.24141e-06	12.207	0.073	12.207	0.01699	12.207	0.02986		722500	0.05428	722500	0.0469	722500	0.0311582	722500	2.90152	722500	2.4908	722500	1.71418
12.2681	2.93268e-05	12.2681	2.21895e-05	12.2681	1.22041e-05	12.2681	0.06813	12.2681	0.01038	12.2681	0.05915		721000	0.05442	721000	0.04701	721000	0.0312434	721000	2.90906	721000	2.49839	721000	1.7195
12.3291	3.40824e-05	12.3291	1.41754e-05	12.3291	8.78283e-06	12.3291	0.0371	12.3291	0.01128	12.3291	0.08011		719500	0.05456	719500	0.04712	719500	0.0313279	719500	2.91728	719500	2.50594	719500	1.72477
12.3901	1.48633e-05	12.3901	1.02986e-05	12.3901	4.66727e-06	12.3901	0.0187	12.3901	0.03233	12.3901	0.06338		718000	0.05471	718000	0.04724	718000	0.0314115	718000	2.92541	718000	2.51347	718000	1.7297
12.4512	1.49845e-05	12.4512	4.11291e-06	12.4512	5.41672e-06	12.4512	0.03853	12.4512	0.0345	12.4512	0.03225		716500	0.05484	716500	0.04736	716500	0.0315038	716500	2.9344	716500	2.51999	716500	1.73456
12.5122	2.20696e-05	12.5122	4.16898e-06	12.5122	7.10113e-06	12.5122	0.06925	12.5122	0.02119	12.5122	0.02697		715000	0.05498	715000	0.04747	715000	0.0315898	715000	2.94355	715000	2.52621	715000	1.73944
12.5732	2.24008e-05	12.5732	9.25404e-06	12.5732	7.26645e-06	12.5732	0.04073	12.5732	0.03431	12.5732	0.02044		713500	0.05512	713500	0.0476	713500	0.031667	713500	2.95235	713500	2.53302	713500	1.74454
12.6343	2.69657e-05	12.6343	2.01287e-05	12.6343	7.76482e-06	12.6343	0.01472	12.6343	0.05913	12.6343	0.02661		712000	0.05527	712000	0.04774	712000	0.0317456	712000	2.96003	712000	2.53947	712000	1.74954
12.6953	2.32662e-05	12.6953	1.95116e-05	12.6953	7.27628e-06	12.6953	0.02995	12.6953	0.05481	12.6953	0.03456		710500	0.05543	710500	0.04788	710500	0.0318271	710500	2.96691	710500	2.54526	710500	1.7539
12.7563	1.27032e-05	12.7563	1.01327e-05	12.7563	7.34557e-06	12.7563	0.06048	12.7563	0.03344	12.7563	0.03643		709000	0.05556	709000	0.04801	709000	0.0319126	709000	2.97412	709000	2.55153	709000	1.75804
12.8174	6.00865e-06	12.8174	7.44171e-06	12.8174	1.02624e-05	12.8174	0.06934	12.8174	0.04181	12.8174	0.0661		707500	0.05571	707500	0.04814	707500	0.0319971	707500	2.98194	707500	2.55851	707500	1.76291
12.8784	6.58805e-06	12.8784	1.35377e-05	12.8784	7.94561e-06	12.8784	0.06953	12.8784	0.06919	12.8784	0.04961		706000	0.05587	706000	0.04826	706000	0.0320768	706000	2.9899	706000	2.56516	706000	1.76764
12.9395	1.34101e-05	12.9395	1.94325e-05	12.9395	4.50584e-06	12.9395	0.09886	12.9395	0.06844	12.9395	0.01329		704500	0.05603	704500	0.04839	704500	0.0321576	704500	2.99766	704500	2.5714	704500	1.77204
13.0005	1.88878e-05	13.0005	1.80625e-05	13.0005	4.8805e-06	13.0005	0.08752	13.0005	0.031	13.0005	0.01209		703000	0.05617	703000	0.04852	703000	0.0322435	703000	3.00565	703000	2.57776	703000	1.77726
13.0615	2.74074e-05	13.0615	1.82345e-05	13.0615	5.93905e-06	13.0615	0.03361	13.0615	0.03497	13.0615	0.02832		701500	0.0563	701500	0.04865	701500	0.0323283	701500	3.01313	701500	2.5842	701500	1.78242
13.1226	3.50649e-05	13.1226	2.31719e-05	13.1226	7.21742e-06	13.1226	0.02818	13.1226	0.07363	13.1226	0.0347		700000	0.05643	700000	0.04877	700000	0.0324152	700000	3.02094	700000	2.59118	700000	1.78712
13.1836	3.4407e-05	13.1836	1.80381e-05	13.1836	8.03212e-06	13.1836	0.06114	13.1836	0.07637	13.1836	0.02851		698500	0.05657	698500	0.04889	698500	0.0324965	698500	3.02902	698500	2.5985	698500	1.79177
13.2446	2.40671e-05	13.2446	1.51682e-05	13.2446	8.74724e-06	13.2446	0.09846	13.2446	0.06448	13.2446	0.01477		697000	0.05672	697000	0.04903	697000	0.0325678	697000	3.03708	697000	2.60486	697000	1.79684
13.3057	1.42524e-05	13.3057	1.58612e-05	13.3057	9.66896e-06	13.3057	0.08824	13.3057	0.04616	13.3057	0.01628		695500	0.05687	695500	0.04917	695500	0.0326405	695500	3.04522	695500	2.61069	695500	1.80168
13.3667	9.31691e-06	13.3667	2.27368e-05	13.3667	7.14935e-06	13.3667	0.06419	13.3667	0.02339	13.3667	0.0382		694000	0.05701	694000	0.0493	694000	0.0327142	694000	3.05298	694000	2.61683	694000	1.80587
13.4277	6.04127e-06	13.4277	2.96863e-05	13.4277	4.31482e-06	13.4277	0.06859	13.4277	0.02099	13.4277	0.04251		692500	0.05715	692500	0.04942	692500	0.0328029	692500	3.06075	692500	2.62278	692500	1.81006
13.4888	4.6333e-06	13.4888	2.76683e-05	13.4888	4.4573e-06	13.4888	0.06758	13.4888	0.02941	13.4888	0.03508		691000	0.05729	691000	0.04955	691000	0.0328931	691000	3.06777	691000	2.62895	691000	1.81438
13.5498	3.736e-06	13.5498	3.00502e-05	13.5498	3.34978e-06	13.5498	0.06256	13.5498	0.0273	13.5498	0.03668		689500	0.05743	689500	0.04968	689500	0.0329776	689500	3.07372	689500	2.6353	689500	1.81898
13.6108	2.97599e-06	13.6108	3.74194e-05	13.6108	1.35601e-06	13.6108	0.03205	13.6108	0.01195	13.6108	0.03269		688000	0.05757	688000	0.04981	688000	0.0330602	688000	3.0807	688000	2.64171	688000	1.82362
13.6719	3.09514e-06	13.6719	2.58574e-05	13.6719	2.44356e-06	13.6719	0.03141	13.6719	0.01643	13.6719	0.01976		686500	0.05771	686500	0.04992	686500	0.0331298	686500	3.08852	686500	2.64839	686500	1.82852
13.7329	7.36154e-06	13.7329	1.27376e-05	13.7329	4.8673e-06	13.7329	0.0449	13.7329	0.02264	13.7329	0.02541		685000	0.05785	685000	0.05003	685000	0.0331999	685000	3.09637	685000	2.65487	685000	1.83356
13.7939	1.19039e-05	13.7939	1.07838e-05	13.7939	4.4815e-06	13.7939	0.03645	13.7939	0.01418	13.7939	0.03589		683500	0.058	683500	0.05015	683500	0.0332719	683500	3.10445	683500	2.66113	683500	1.83815
13.855	1.54584e-05	13.855	1.06244e-05	13.855	5.99561e-06	13.855	0.03601	13.855	0.00792	13.855	0.02398		682000	0.05814	682000	0.05027	682000	0.033344	682000	3.1128	682000	2.66703	682000	1.84256
13.916	1.6972e-05	13.916	2.18024e-05	13.916	1.02902e-05	13.916	0.04162	13.916	0.00854	13.916	0.02978		680500	0.05828	680500	0.05038	680500	0.033424	680500	3.12124	680500	2.67283	680500	1.84676
13.9771	9.30432e-06	13.9771	2.83125e-05	13.9771	1.24713e-05	13.9771	0.05975	13.9771	0.00972	13.9771	0.02545		679000	0.05842	679000	0.05049	679000	0.0335066	679000	3.12891	679000	2.67937	679000	1.85108
14.0381	1.06965e-05	14.0381	2.66391e-05	14.0381	1.04164e-05	14.0381	0.08705	14.0381	0.01309	14.0381	0.01608		677500	0.05857	677500	0.05061	677500	0.0335831	677500	3.13601	677500	2.6859	677500	1.85551
14.0991	1.93014e-05	14.0991	2.10483e-05	14.0991	4.93365e-06	14.0991	0.07961	14.0991	0.02582	14.0991	0.00822		676000	0.05872	676000	0.05075	676000	0.033662	676000	3.14356	676000	2.6917	676000	1.85975
14.1602	1.80625e-05	14.1602	1.26688e-05	14.1602	4.21094e-06	14.1602	0.04515	14.1602	0.07284	14.1602	0.00255		674500	0.05887	674500	0.05089	674500	0.033747	674500	3.15168	674500	2.69775	674500	1.86412
14.2212	2.15675e-05	14.2212	8.52053e-06	14.2212	7.62936e-06	14.2212	0.03154	14.2212	0.07403	14.2212	0.00454		673000	0.059	673000	0.05102	673000	0.0338286	673000	3.15908	673000	2.70498	673000	1.86814
14.2822	3.63702e-05	14.2822	7.59435e-06	14.2822	7.28615e-06	14.2822	0.01421	14.2822	0.0615	14.2822	0.00776		671500	0.05912	671500	0.05115	671500	0.0339038	671500	3.16604	671500	2.7127	671500	1.87217
14.3433	2.16553e-05	14.3433	1.16963e-05	14.3433	4.92032e-06	14.3433	0.02574	14.3433	0.06092	14.3433	0.01532		670000	0.05923	670000	0.05128	670000	0.0339769	670000	3.17316	670000	2.71964	670000	1.87684
14.4043	9.90217e-06	14.4043	1.8939e-05	14.4043	3.23829e-06	14.4043	0.07202	14.4043	0.0442	14.4043	0.02312		668500	0.05935	668500	0.0514	668500	0.0340526	668500	3.18082	668500	2.72616	668500	1.88162
14.4653	1.49642e-05	14.4653	4.01483e-05	14.4653	4.60451e-06	14.4653	0.09327	14.4653	0.027	14.4653	0.03039		667000	0.05949	667000	0.05151	667000	0.0341277	667000	3.18824	667000	2.73229	667000	1.88635
14.5264	1.68347e-05	14.5264	6.56288e-05	14.5264	9.80072e-06	14.5264	0.10593	14.5264	0.01946	14.5264	0.05187		665500	0.05962	665500	0.05163	665500	0.03421	665500	3.19546	665500	2.73816	665500	1.89139
14.5874	7.99529e-06	14.5874	4.43187e-05	14.5874	6.88342e-06	14.5874	0.14522	14.5874	0.01758	14.5874	0.04482		664000	0.05975	664000	0.05175	664000	0.0343017	664000	3.20295	664000	2.74427	664000	1.89642
14.6484	8.15931e-06	14.6484	1.71104e-05	14.6484	8.18581e-06	14.6484	0.14819	14.6484	0.02782	14.6484	0.01451		662500	0.05989	662500	0.05185	662500	0.0343851	662500	3.20989	662500	2.75016	662500	1.90108
14.7095	1.4803e-05	14.7095	9.94245e-06	14.7095	1.98687e-05	14.7095	0.09066	14.7095	0.02088	14.7095	0.00717		661000	0.06002	661000	0.05197	661000	0.0344549	661000	3.21737	661000	2.75627	661000	1.90529
14.7705	2.32033e-05	14.7705	1.26517e-05	14.7705	1.83185e-05	14.7705	0.05584	14.7705	0.01656	14.7705	0.00776		659500	0.06016	659500	0.05209	659500	0.034524	659500	3.22441	659500	2.76255	659500	1.90917
14.8315	2.54408e-05	14.8315	1.98043e-05	14.8315	8.5251e-06	14.8315	0.04231	14.8315	0.03939	14.8315	0.01393		658000	0.0603	658000	0.05218	658000	0.0345978	658000	3.2305	658000	2.76896	658000	1.91311
14.8926	1.62524e-05	14.8926	2.67114e-05	14.8926	4.48758e-06	14.8926	0.03407	14.8926	0.05594	14.8926	0.02753		656500	0.06043	656500	0.05229	656500	0.0346752	656500	3.23734	656500	2.775	656500	1.91742
14.9536	1.13684e-05	14.9536	2.39696e-05	14.9536	7.23698e-06	14.9536	0.03543	14.9536	0.03652	14.9536	0.03846		655000	0.06058	655000	0.0524	655000	0.0347628	655000	3.24525	655000	2.78036	655000	1.92185
15.0146	6.51709e-06	15.0146	2.74445e-05	15.0146	9.10981e-06	15.0146	0.0491	15.0146	0.02925	15.0146	0.04188		653500	0.06072	653500	0.05252	653500	0.0348532	653500	3.25243	653500	2.78671	653500	1.92653
15.0757	1.57718e-06	15.0757	3.88653e-05	15.0757	6.88342e-06	15.0757	0.04112	15.0757	0.02843	15.0757	0.04321		652000	0.06085	652000	0.05263	652000	0.0349374	652000	3.25913	652000	2.79329	652000	1.93119
15.1367	3.99224e-06	15.1367	3.35783e-05	15.1367	9.76102e-06	15.1367	0.02452	15.1367	0.02016	15.1367	0.05021		650500	0.06101	650500	0.05273	650500	0.0350096	650500	3.26685	650500	2.79864	650500	1.93548
15.1978	1.7868e-05	15.1978	1.64963e-05	15.1978	2.16376e-05	15.1978	0.02332	15.1978	0.02201	15.1978	0.0323		649000	0.06116	649000	0.05283	649000	0.0350801	649000	3.27431	649000	2.8036	649000	1.93994
15.2588	2.85048e-05	15.2588	9.57263e-06	15.2588	1.98687e-05	15.2588	0.03045	15.2588	0.02308	15.2588	0.02199		647500	0.06129	647500	0.05292	647500	0.0351591	647500	3.28138	647500	2.80913	647500	1.94412
15.3198	1.64072e-05	15.3198	1.36481e-05	15.3198	8.80665e-06	15.3198	0.07038	15.3198	0.0241	15.3198	0.02654		646000	0.06142	646000	0.05302	646000	0.035236	646000	3.28859	646000	2.81544	646000	1.94763
15.3809	9.46949e-06	15.3809	2.75189e-05	15.3809	2.73786e-06	15.3809	0.10943	15.3809	0.03207	15.3809	0.02719		644500	0.06155	644500	0.05312	644500	0.035309	644500	3.29586	644500	2.82159	644500	1.95124
15.4419	1.89647e-05	15.4419	5.01293e-05	15.4419	7.33389e-07	15.4419	0.09177	15.4419	0.0439	15.4419	0.01854		643000	0.06167	643000	0.05323	643000	0.0353874	643000	3.30249	643000	2.82755	643000	1.95542
15.5029	2.68564e-05	15.5029	4.04213e-05	15.5029	7.87946e-07	15.5029	0.12361	15.5029	0.03617	15.5029	0.0165		641500	0.06182	641500	0.05333	641500	0.0354753	641500	3.30897	641500	2.8335	641500	1.95945
15.564	2.1714e-05	15.564	2.72225e-05	15.564	1.69312e-06	15.564	0.11805	15.564	0.05601	15.564	0.01587		640000	0.06196	640000	0.05343	640000	0.0355636	640000	3.31623	640000	2.83973	640000	1.96305
15.625	1.00235e-05	15.625	2.93268e-05	15.625	2.59706e-06	15.625	0.07019	15.625	0.06002	15.625	0.02447		638500	0.0621	638500	0.05355	638500	0.0356491	638500	3.32428	638500	2.84593	638500	1.9669
15.686	7.85579e-06	15.686	2.06252e-05	15.686	4.29151e-06	15.686	0.04046	15.686	0.02614	15.686	0.03753		637000	0.06225	637000	0.05366	637000	0.0357283	637000	3.33231	637000	2.85236	637000	1.97143
15.7471	7.87708e-06	15.7471	2.26447e-05	15.7471	7.08193e-06	15.7471	0.07603	15.7471	0.03113	15.7471	0.04954		635500	0.06238	635500	0.05377	635500	0.0357998	635500	3.34005	635500	2.85904	635500	1.97579
15.8081	1.14767e-05	15.8081	3.07082e-05	15.8081	1.04446e-05	15.8081	0.10008	15.8081	0.06519	15.8081	0.03909		634000	0.0625	634000	0.05388	634000	0.0358738	634000	3.34788	634000	2.86494	634000	1.97959
15.8691	1.03967e-05	15.8691	2.35833e-05	15.8691	7.86001e-06	15.8691	0.05442	15.8691	0.06234	15.8691	0.01593		632500	0.06263	632500	0.05399	632500	0.0359485	632500	3.35514	632500	2.87032	632500	1.98323
15.9302	5.11458e-06	15.9302	1.01739e-05	15.9302	3.72788e-06	15.9302	0.0491	15.9302	0.02463	15.9302	0.00542		631000	0.06275	631000	0.0541	631000	0.0360137	631000	3.36157	631000	2.87541	631000	1.9873
15.9912	2.94392e-06	15.9912	5.76168e-06	15.9912	6.0609e-06	15.9912	0.0446	15.9912	0.01548	15.9912	0.00224		629500	0.06286	629500	0.05421	629500	0.0360822	629500	3.36817	629500	2.88097	629500	1.99214
16.0522	2.41268e-06	16.0522	6.36019e-06	16.0522	4.61075e-06	16.0522	0.04818	16.0522	0.02572	16.0522	0.00422		628000	0.06298	628000	0.05433	628000	0.0361542	628000	3.37516	628000	2.8872	628000	1.99658
16.1133	2.08731e-06	16.1133	2.24615e-05	16.1133	2.59706e-06	16.1133	0.07134	16.1133	0.03521	16.1133	0.01148		626500	0.06311	626500	0.05443	626500	0.0362301	626500	3.38228	626500	2.89311	626500	2.00063
16.1743	4.61451e-06	16.1743	3.93413e-05	16.1743	2.17795e-06	16.1743	0.07929	16.1743	0.02866	16.1743	0.0179		625000	0.06322	625000	0.05455	625000	0.0363133	625000	3.38943	625000	2.89906	625000	2.00483
16.2354	5.5249e-06	16.2354	2.89716e-05	16.2354	4.65465e-06	16.2354	0.07501	16.2354	0.02558	16.2354	0.01259		623500	0.06334	623500	0.05467	623500	0.0363912	623500	3.39562	623500	2.90525	623500	2.00878
16.2964	3.36615e-06	16.2964	3.28144e-05	16.2964	7.27628e-06	16.2964	0.10636	16.2964	0.01799	16.2964	0.01027		622000	0.06345	622000	0.05477	622000	0.0364596	622000	3.40155	622000	2.91086	622000	2.01264
16.3574	4.69009e-06	16.3574	2.99284e-05	16.3574	5.72588e-06	16.3574	0.08507	16.3574	0.01034	16.3574	0.01817		620500	0.06357	620500	0.05488	620500	0.0365258	620500	3.40795	620500	2.91617	620500	2.01684
16.4185	7.25273e-06	16.4185	2.1422e-05	16.4185	4.66095e-06	16.4185	0.0635	16.4185	0.01159	16.4185	0.02576		619000	0.06368	619000	0.05499	619000	0.0365983	619000	3.41399	619000	2.92209	619000	2.02128
16.4795	8.61331e-06	16.4795	2.21895e-05	16.4795	5.27203e-06	16.4795	0.0519	16.4795	0.01352	16.4795	0.01902		617500	0.0638	617500	0.05509	617500	0.0366679	617500	3.42084	617500	2.92881	617500	2.02553
16.5405	1.01739e-05	16.5405	1.74851e-05	16.5405	4.10955e-06	16.5405	0.03379	16.5405	0.01117	16.5405	0.0235		616000	0.06395	616000	0.0552	616000	0.0367423	616000	3.42836	616000	2.935	616000	2.02974
16.6016	9.06804e-06	16.6016	1.58397e-05	16.6016	3.19908e-06	16.6016	0.06239	16.6016	0.01081	16.6016	0.04705		614500	0.0641	614500	0.05531	614500	0.0368212	614500	3.43522	614500	2.9409	614500	2.03386
16.6626	9.95592e-06	16.6626	1.66083e-05	16.6626	3.03456e-06	16.6626	0.10479	16.6626	0.02125	16.6626	0.05258		613000	0.06422	613000	0.05542	613000	0.0368888	613000	3.44173	613000	2.94754	613000	2.03793
16.7236	1.06965e-05	16.7236	2.29533e-05	16.7236	6.75419e-06	16.7236	0.11489	16.7236	0.03727	16.7236	0.03059		611500	0.06434	611500	0.05551	611500	0.0369656	611500	3.44814	611500	2.95405	611500	2.04237
16.7847	1.36666e-05	16.7847	2.11339e-05	16.7847	6.6184e-06	16.7847	0.10436	16.7847	0.03752	16.7847	0.01679		610000	0.06445	610000	0.05562	610000	0.0370505	610000	3.45431	610000	2.96005	610000	2.04695
16.8457	1.54166e-05	16.8457	1.14922e-05	16.8457	3.60871e-06	16.8457	0.07623	16.8457	0.03871	16.8457	0.02427		608500	0.06457	608500	0.05573	608500	0.0371294	608500	3.46078	608500	2.96562	608500	2.05112
16.9067	1.14922e-05	16.9067	7.98447e-06	16.9067	4.26832e-06	16.9067	0.05148	16.9067	0.02537	16.9067	0.03643		607000	0.0647	607000	0.05583	607000	0.0372027	607000	3.46772	607000	2.97145	607000	2.05476
16.9678	8.11524e-06	16.9678	4.49125e-06	16.9678	3.7787e-06	16.9678	0.03948	16.9678	0.0103	16.9678	0.01902		605500	0.06484	605500	0.05594	605500	0.0372735	605500	3.47497	605500	2.97795	605500	2.05844
17.0288	2.37114e-05	17.0288	6.85184e-06	17.0288	4.05979e-06	17.0288	0.02834	17.0288	0.01005	17.0288	0.00496		604000	0.06497	604000	0.05605	604000	0.037348	604000	3.48227	604000	2.9847	604000	2.06239
17.0898	3.6272e-05	17.0898	8.23698e-06	17.0898	3.64308e-06	17.0898	0.0576	17.0898	0.02843	17.0898	0.00754		602500	0.06508	602500	0.05617	602500	0.0374234	602500	3.48903	602500	2.99055	602500	2.06652
17.1509	1.83335e-05	17.1509	7.07811e-06	17.1509	3.49809e-06	17.1509	0.06402	17.1509	0.03268	17.1509	0.01578		601000	0.0652	601000	0.05628	601000	0.0374979	601000	3.49615	601000	2.99597	601000	2.07084
17.2119	6.67785e-06	17.2119	8.82579e-06	17.2119	5.36562e-06	17.2119	0.05902	17.2119	0.01661	17.2119	0.01949		599500	0.06533	599500	0.05638	599500	0.0375717	599500	3.50343	599500	3.00173	599500	2.0747
17.2729	5.23366e-06	17.2729	1.9538e-05	17.2729	3.20775e-06	17.2729	0.0648	17.2729	0.0243	17.2729	0.01485		598000	0.06544	598000	0.05648	598000	0.0376414	598000	3.51067	598000	3.00783	598000	2.07858
17.334	4.09072e-06	17.334	1.62745e-05	17.334	1.73724e-06	17.334	0.05169	17.334	0.02551	17.334	0.0173		596500	0.06554	596500	0.0566	596500	0.0377087	596500	3.51751	596500	3.01406	596500	2.08277
17.395	2.44555e-06	17.395	6.00863e-06	17.395	1.61696e-06	17.395	0.02995	17.395	0.02065	17.395	0.02454		595000	0.06565	595000	0.05671	595000	0.0377818	595000	3.52404	595000	3.01962	595000	2.08687
17.4561	1.38497e-06	17.4561	6.94523e-06	17.4561	2.17205e-06	17.4561	0.02546	17.4561	0.01389	17.4561	0.019		593500	0.06577	593500	0.05682	593500	0.0378496	593500	3.53071	593500	3.02513	593500	2.09119
17.5171	2.88085e-06	17.5171	5.1215e-06	17.5171	4.00519e-06	17.5171	0.03411	17.5171	0.0119	17.5171	0.01012		592000	0.06591	592000	0.05692	592000	0.0379144	592000	3.53734	592000	3.03072	592000	2.09551
17.5781	1.00507e-05	17.5781	1.80582e-06	17.5781	6.3895e-06	17.5781	0.04051	17.5781	0.01472	17.5781	0.01184		590500	0.06604	590500	0.05703	590500	0.0379893	590500	3.5447	590500	3.03651	590500	2.09936
17.6392	2.73333e-05	17.6392	2.30414e-06	17.6392	4.64836e-06	17.6392	0.04903	17.6392	0.02228	17.6392	0.01314		589000	0.06617	589000	0.05714	589000	0.0380654	589000	3.55165	589000	3.04228	589000	2.10315
17.7002	3.60274e-05	17.7002	6.63279e-06	17.7002	3.1732e-06	17.7002	0.07057	17.7002	0.01784	17.7002	0.01255		587500	0.0663	587500	0.05726	587500	0.0381365	587500	3.55787	587500	3.04789	587500	2.10719
17.7612	1.85332e-05	17.7612	9.74258e-06	17.7612	8.27495e-06	17.7612	0.05232	17.7612	0.01709	17.7612	0.01037		586000	0.06642	586000	0.05737	586000	0.0382104	586000	3.56431	586000	3.05428	586000	2.1114
17.8223	6.74143e-06	17.8223	9.2666e-06	17.8223	1.30059e-05	17.8223	0.04582	17.8223	0.03147	17.8223	0.0089		584500	0.06655	584500	0.05747	584500	0.0382853	584500	3.57075	584500	3.06057	584500	2.11561
17.8833	1.061e-05	17.8833	1.28938e-05	17.8833	6.0609e-06	17.8833	0.03316	17.8833	0.02308	17.8833	0.0121		583000	0.06667	583000	0.05758	583000	0.038358	583000	3.57721	583000	3.06601	583000	2.11958
17.9443	9.24154e-06	17.9443	1.12764e-05	17.9443	1.55471e-06	17.9443	0.02609	17.9443	0.00815	17.9443	0.01225		581500	0.0668	581500	0.05769	581500	0.0384296	581500	3.58433	581500	3.07161	581500	2.12339
18.0054	1.11701e-05	18.0054	3.29848e-06	18.0054	2.42052e-06	18.0054	0.03766	18.0054	0.02292	18.0054	0.00576		580000	0.06692	580000	0.0578	580000	0.0384965	580000	3.59104	580000	3.07827	580000	2.12725
18.0664	9.83533e-06	18.0664	2.3514e-06	18.0664	7.97792e-06	18.0664	0.05218	18.0664	0.03264	18.0664	0.0091		578500	0.06705	578500	0.0579	578500	0.0385569	578500	3.59738	578500	3.08515	578500	2.13099
18.1274	5.81656e-06	18.1274	5.88785e-06	18.1274	1.27963e-05	18.1274	0.05729	18.1274	0.03029	18.1274	0.02131		577000	0.06717	577000	0.05801	577000	0.038616	577000	3.60456	577000	3.09101	577000	2.1346
18.1885	6.39473e-06	18.1885	1.07401e-05	18.1885	9.08518e-06	18.1885	0.06981	18.1885	0.04232	18.1885	0.02753		575500	0.06729	575500	0.0581	575500	0.0386849	575500	3.61173	575500	3.09628	575500	2.13864
18.2495	9.84868e-06	18.2495	3.26372e-05	18.2495	5.61839e-06	18.2495	0.06569	18.2495	0.03038	18.2495	0.0229		574000	0.0674	574000	0.0582	574000	0.0387642	574000	3.61893	574000	3.1022	574000	2.14273
18.3105	1.26346e-05	18.3105	4.86582e-05	18.3105	4.13747e-06	18.3105	0.05155	18.3105	0.02352	18.3105	0.02531		572500	0.06753	572500	0.05831	572500	0.0388412	572500	3.62582	572500	3.10817	572500	2.14657
18.3716	1.33557e-05	18.3716	3.28589e-05	18.3716	3.20341e-06	18.3716	0.03514	18.3716	0.05378	18.3716	0.02103		571000	0.06766	571000	0.05842	571000	0.0389079	571000	3.63186	571000	3.11395	571000	2.15051
18.4326	1.08423e-05	18.4326	1.32297e-05	18.4326	4.3677e-06	18.4326	0.03975	18.4326	0.06002	18.4326	0.00979		569500	0.06779	569500	0.05853	569500	0.0389758	569500	3.63741	569500	3.11981	569500	2.15461
18.4937	7.49223e-06	18.4937	6.46437e-06	18.4937	4.24528e-06	18.4937	0.06032	18.4937	0.03017	18.4937	0.00753		568000	0.0679	568000	0.05865	568000	0.0390403	568000	3.64364	568000	3.1252	568000	2.15876
18.5547	7.19406e-06	18.5547	8.00609e-06	18.5547	2.52085e-06	18.5547	0.0604	18.5547	0.01917	18.5547	0.0138		566500	0.06801	566500	0.05875	566500	0.0391029	566500	3.65038	566500	3.13087	566500	2.16304
18.6157	5.66117e-06	18.6157	5.60778e-06	18.6157	3.51707e-06	18.6157	0.03735	18.6157	0.01907	18.6157	0.01099		565000	0.06813	565000	0.05885	565000	0.0391711	565000	3.65714	565000	3.13707	565000	2.16701
18.6768	8.03868e-06	18.6768	4.36537e-06	18.6768	5.12425e-06	18.6768	0.03214	18.6768	0.02032	18.6768	0.00901		563500	0.06823	563500	0.05897	563500	0.0392373	563500	3.66334	563500	3.14256	563500	2.17079
18.7378	1.33738e-05	18.7378	6.57914e-06	18.7378	5.58805e-06	18.7378	0.0404	18.7378	0.01057	18.7378	0.0126		562000	0.06834	562000	0.05908	562000	0.0393019	562000	3.66969	562000	3.1476	562000	2.17499
18.7988	7.77119e-06	18.7988	1.31049e-05	18.7988	5.09658e-06	18.7988	0.044	18.7988	0.01723	18.7988	0.01721		560500	0.06844	560500	0.05919	560500	0.0393671	560500	3.67667	560500	3.15289	560500	2.17933
18.8599	2.84981e-06	18.8599	2.63522e-05	18.8599	5.45352e-06	18.8599	0.07993	18.8599	0.03702	18.8599	0.01997		559000	0.06856	559000	0.0593	559000	0.0394406	559000	3.68323	559000	3.1587	559000	2.18353
18.9209	5.39188e-06	18.9209	2.48283e-05	18.9209	5.42407e-06	18.9209	0.11805	18.9209	0.03824	18.9209	0.01148		557500	0.06869	557500	0.0594	557500	0.0395112	557500	3.68965	557500	3.16478	557500	2.18734
18.9819	1.64963e-05	18.9819	1.44662e-05	18.9819	2.05757e-06	18.9819	0.06869	18.9819	0.03662	18.9819	0.00446		556000	0.06882	556000	0.05949	556000	0.0395802	556000	3.69578	556000	3.17062	556000	2.19105
19.043	1.94851e-05	19.043	1.09752e-05	19.043	4.2799e-06	19.043	0.02911	19.043	0.02882	19.043	0.01511		554500	0.06894	554500	0.05959	554500	0.0396485	554500	3.7018	554500	3.17656	554500	2.19462
19.104	7.33172e-06	19.104	1.25154e-05	19.104	1.03742e-05	19.104	0.0143	19.104	0.01801	19.104	0.03841		553000	0.06906	553000	0.05969	553000	0.0397155	553000	3.70794	553000	3.18221	553000	2.19809
19.165	2.31352e-06	19.165	8.98251e-06	19.165	8.79473e-06	19.165	0.01275	19.165	0.04181	19.165	0.05194		551500	0.06919	551500	0.05979	551500	0.0397897	551500	3.71448	551500	3.18773	551500	2.20185
19.2261	9.25405e-06	19.2261	5.88785e-06	19.2261	3.55537e-06	19.2261	0.02923	19.2261	0.04396	19.2261	0.04574		550000	0.06934	550000	0.0599	550000	0.0398658	550000	3.72122	550000	3.19277	550000	2.20576
19.2871	1.77956e-05	19.2871	5.26209e-06	19.2871	3.94599e-06	19.2871	0.03197	19.2871	0.02801	19.2871	0.02719		548500	0.06947	548500	0.06	548500	0.0399385	548500	3.72858	548500	3.19755	548500	2.20945
19.3481	1.19524e-05	19.3481	7.44171e-06	19.3481	7.50643e-06	19.3481	0.03596	19.3481	0.01418	19.3481	0.01382		547000	0.0696	547000	0.0601	547000	0.040008	547000	3.73598	547000	3.20264	547000	2.213
19.4092	5.33381e-06	19.4092	7.96288e-06	19.4092	5.03485e-06	19.4092	0.05204	19.4092	0.01184	19.4092	0.01864		545500	0.06973	545500	0.06022	545500	0.0400785	545500	3.74237	545500	3.20822	545500	2.21656
19.4702	4.23727e-06	19.4702	5.70733e-06	19.4702	2.50045e-06	19.4702	0.03586	19.4702	0.01525	19.4702	0.03386		544000	0.06984	544000	0.06034	544000	0.0401426	544000	3.74935	544000	3.2142	544000	2.22038
19.5313	1.0857e-05	19.5313	8.54364e-06	19.5313	5.59562e-06	19.5313	0.02857	19.5313	0.01257	19.5313	0.04386		542500	0.06996	542500	0.06044	542500	0.0402087	542500	3.7569	542500	3.22031	542500	2.22469
19.5923	1.52299e-05	19.5923	1.27549e-05	19.5923	1.26928e-05	19.5923	0.0351	19.5923	0.00744	19.5923	0.04567		541000	0.07007	541000	0.06055	541000	0.0402763	541000	3.76404	541000	3.2262	541000	2.22886
19.6533	1.38905e-05	19.6533	1.06387e-05	19.6533	1.26756e-05	19.6533	0.0227	19.6533	0.00775	19.6533	0.01957		539500	0.07019	539500	0.06064	539500	0.0403377	539500	3.77123	539500	3.23188	539500	2.23235
19.7144	1.81606e-05	19.7144	1.42139e-05	19.7144	6.72681e-06	19.7144	0.03365	19.7144	0.00608	19.7144	0.0117		538000	0.07032	538000	0.06075	538000	0.0404047	538000	3.77906	538000	3.23747	538000	2.23571
19.7754	2.20996e-05	19.7754	1.25663e-05	19.7754	3.38625e-06	19.7754	0.03316	19.7754	0.0082	19.7754	0.01824		536500	0.07044	536500	0.06086	536500	0.0404737	536500	3.78718	536500	3.24256	536500	2.23947
19.8364	1.32118e-05	19.8364	1.0567e-05	19.8364	1.54421e-06	19.8364	0.03874	19.8364	0.02113	19.8364	0.02727		535000	0.07055	535000	0.06097	535000	0.040537	535000	3.79431	535000	3.24775	535000	2.24304
19.8975	9.49518e-06	19.8975	1.13992e-05	19.8975	7.53524e-07	19.8975	0.08427	19.8975	0.02945	19.8975	0.02705		533500	0.07065	533500	0.06105	533500	0.0405983	533500	3.80024	533500	3.25289	533500	2.2468
19.9585	1.55003e-05	19.9585	1.01877e-05	19.9585	1.46678e-06	19.9585	0.07183	19.9585	0.01746	19.9585	0.01867		532000	0.07077	532000	0.06113	532000	0.0406611	532000	3.80604	532000	3.25808	532000	2.25069
20.0195	1.48834e-05	20.0195	1.09752e-05	20.0195	3.0593e-06	20.0195	0.0499	20.0195	0.01525	20.0195	0.01775		530500	0.07089	530500	0.06123	530500	0.0407272	530500	3.81216	530500	3.26351	530500	2.25407
20.0806	6.4556e-06	20.0806	9.80875e-06	20.0806	2.59353e-06	20.0806	0.08646	20.0806	0.01758	20.0806	0.0114		529000	0.07102	529000	0.06133	529000	0.0407907	529000	3.81901	529000	3.2689	529000	2.25771
20.1416	2.20347e-06	20.1416	1.12004e-05	20.1416	1.7633e-06	20.1416	0.11243	20.1416	0.01533	20.1416	0.00558		527500	0.07114	527500	0.06143	527500	0.0408551	527500	3.82551	527500	3.27437	527500	2.26148
20.2026	5.88785e-06	20.2026	1.00507e-05	20.2026	2.35267e-06	20.2026	0.09066	20.2026	0.02657	20.2026	0.00522		526000	0.07125	526000	0.06153	526000	0.0409229	526000	3.83076	526000	3.27969	526000	2.26486
20.2637	1.22638e-05	20.2637	1.22141e-05	20.2637	2.71938e-06	20.2637	0.05479	20.2637	0.02579	20.2637	0.00781		524500	0.07137	524500	0.06163	524500	0.040984	524500	3.83693	524500	3.28501	524500	2.26845
20.3247	1.01602e-05	20.3247	1.77474e-05	20.3247	2.3815e-06	20.3247	0.04311	20.3247	0.01716	20.3247	0.00663		523000	0.07151	523000	0.06173	523000	0.041044	523000	3.84367	523000	3.2902	523000	2.2725
20.3857	7.37151e-06	20.3857	1.3194e-05	20.3857	2.15448e-06	20.3857	0.0489	20.3857	0.01225	20.3857	0.00542		521500	0.07163	521500	0.06182	521500	0.0411098	521500	3.84962	521500	3.2956	521500	2.2766
20.4468	7.2038e-06	20.4468	1.04957e-05	20.4468	2.45019e-06	20.4468	0.03577	20.4468	0.02163	20.4468	0.00724		520000	0.07175	520000	0.06194	520000	0.0411749	520000	3.85517	520000	3.301	520000	2.28047
20.5078	8.11524e-06	20.5078	8.56681e-06	20.5078	3.94065e-06	20.5078	0.02084	20.5078	0.0417	20.5078	0.00967		518500	0.07185	518500	0.06205	518500	0.0412441	518500	3.86039	518500	3.30634	518500	2.28413
20.5688	1.21317e-05	20.5688	6.37743e-06	20.5688	4.89373e-06	20.5688	0.01129	20.5688	0.02693	20.5688	0.0123		517000	0.07197	517000	0.06216	517000	0.0413167	517000	3.86565	517000	3.31203	517000	2.28779
20.6299	9.79547e-06	20.6299	8.37188e-06	20.6299	3.30473e-06	20.6299	0.00553	20.6299	0.0088	20.6299	0.00758		515500	0.07209	515500	0.06226	515500	0.0413849	515500	3.87119	515500	3.3174	515500	2.29152
20.6909	1.09901e-05	20.6909	1.68803e-05	20.6909	2.65391e-06	20.6909	0.00557	20.6909	0.01075	20.6909	0.0065		514000	0.07221	514000	0.06236	514000	0.0414518	514000	3.87729	514000	3.32239	514000	2.29558
20.752	1.38529e-05	20.752	1.72033e-05	20.752	2.06035e-06	20.752	0.00674	20.752	0.02436	20.752	0.01225		512500	0.07234	512500	0.06245	512500	0.041515	512500	3.88388	512500	3.32743	512500	2.29923
20.813	9.15437e-06	20.813	7.46186e-06	20.813	2.33363e-06	20.813	0.015	20.813	0.03692	20.813	0.02974		511000	0.07247	511000	0.06254	511000	0.0415797	511000	3.89005	511000	3.33275	511000	2.30264
20.874	4.41887e-06	20.874	6.30019e-06	20.874	5.52038e-06	20.874	0.03616	20.874	0.03617	20.874	0.03968		509500	0.0726	509500	0.06264	509500	0.0416443	509500	3.896	509500	3.33788	509500	2.30681
20.9351	7.16489e-06	20.9351	1.37968e-05	20.9351	8.90255e-06	20.9351	0.03621	20.9351	0.03692	20.9351	0.04835		508000	0.07274	508000	0.06274	508000	0.0417062	508000	3.90222	508000	3.34297	508000	2.31049
20.9961	1.01739e-05	20.9961	1.76994e-05	20.9961	7.28615e-06	20.9961	0.03827	20.9961	0.03349	20.9961	0.04397		506500	0.07289	506500	0.06284	506500	0.0417664	506500	3.90785	506500	3.34834	506500	2.31369
21.0571	6.38608e-06	21.0571	1.72968e-05	21.0571	3.57467e-06	21.0571	0.0749	21.0571	0.02878	21.0571	0.01441		505000	0.07302	505000	0.06293	505000	0.0418261	505000	3.9133	505000	3.35407	505000	2.31747
21.1182	2.19751e-06	21.1182	1.29989e-05	21.1182	4.38547e-06	21.1182	0.10694	21.1182	0.02378	21.1182	0.00595		503500	0.07313	503500	0.06303	503500	0.0418896	503500	3.91943	503500	3.36043	503500	2.32147
21.1792	1.88323e-06	21.1792	5.65351e-06	21.1792	4.64836e-06	21.1792	0.08908	21.1792	0.02443	21.1792	0.00614		502000	0.07326	502000	0.06315	502000	0.0419536	502000	3.92531	502000	3.36684	502000	2.32534
21.2402	4.32418e-06	21.2402	2.65968e-06	21.2402	4.41526e-06	21.2402	0.0499	21.2402	0.03071	21.2402	0.00694		500500	0.07341	500500	0.06325	500500	0.0420179	500500	3.93142	500500	3.37278	500500	2.3292
21.3013	6.62381e-06	21.3013	3.82297e-06	21.3013	4.02149e-06	21.3013	0.03812	21.3013	0.02057	21.3013	0.01559		499000	0.07354	499000	0.06335	499000	0.0420799	499000	3.9383	499000	3.37842	499000	2.33318
21.3623	8.22583e-06	21.3623	4.35355e-06	21.3623	2.34949e-06	21.3623	0.05464	21.3623	0.01846	21.3623	0.02382		497500	0.07365	497500	0.06344	497500	0.0421474	497500	3.94511	497500	3.38416	497500	2.33717
21.4233	5.61537e-06	21.4233	3.66088e-06	21.4233	1.8817e-06	21.4233	0.08325	21.4233	0.01393	21.4233	0.02256		496000	0.07377	496000	0.06353	496000	0.0422186	496000	3.95178	496000	3.39014	496000	2.34087
21.4844	2.62748e-06	21.4844	4.8845e-06	21.4844	2.87071e-06	21.4844	0.06164	21.4844	0.00874	21.4844	0.01949		494500	0.0739	494500	0.06362	494500	0.0422842	494500	3.95825	494500	3.39618	494500	2.34451
21.5454	3.52473e-06	21.5454	6.28315e-06	21.5454	2.88629e-06	21.5454	0.03879	21.5454	0.00904	21.5454	0.01728		493000	0.07402	493000	0.06373	493000	0.0423459	493000	3.9644	493000	3.40151	493000	2.3483
21.6064	3.91199e-06	21.6064	1.04532e-05	21.6064	3.63814e-06	21.6064	0.03586	21.6064	0.01853	21.6064	0.01691		491500	0.07412	491500	0.06383	491500	0.0424119	491500	3.97058	491500	3.40655	491500	2.35207
21.6675	4.74118e-06	21.6675	1.45251e-05	21.6675	5.16605e-06	21.6675	0.04277	21.6675	0.02249	21.6675	0.01542		490000	0.07423	490000	0.06392	490000	0.042481	490000	3.9764	490000	3.41192	490000	2.35577
21.7285	1.20336e-05	21.7285	1.41946e-05	21.7285	4.12628e-06	21.7285	0.04168	21.7285	0.01801	21.7285	0.01485		488500	0.07434	488500	0.06401	488500	0.0425468	488500	3.98239	488500	3.41701	488500	2.35967
21.7896	1.64072e-05	21.7896	1.29462e-05	21.7896	5.50543e-06	21.7896	0.03735	21.7896	0.02054	21.7896	0.02163		487000	0.07446	487000	0.06409	487000	0.0426113	487000	3.98867	487000	3.42211	487000	2.36337
21.8506	1.02569e-05	21.8506	8.98251e-06	21.8506	5.65654e-06	21.8506	0.02892	21.8506	0.03413	21.8506	0.01864		485500	0.07459	485500	0.06418	485500	0.0426705	485500	3.99503	485500	3.42752	485500	2.36708
21.9116	3.24095e-06	21.9116	5.58506e-06	21.9116	3.93533e-06	21.9116	0.02006	21.9116	0.03934	21.9116	0.02091		484000	0.07473	484000	0.06427	484000	0.0427323	484000	4.00153	484000	3.43286	484000	2.37127
21.9727	2.17973e-06	21.9727	3.0494e-06	21.9727	3.24268e-06	21.9727	0.01124	21.9727	0.02693	21.9727	0.0323		482500	0.07486	482500	0.06436	482500	0.0428013	482500	4.00787	482500	3.43789	482500	2.37506
22.0337	2.54004e-06	22.0337	3.57759e-06	22.0337	4.84102e-06	22.0337	0.00809	22.0337	0.0146	22.0337	0.02894		481000	0.07499	481000	0.06447	481000	0.0428719	481000	4.01415	481000	3.44322	481000	2.37823
22.0947	4.69009e-06	22.0947	5.17027e-06	22.0947	8.25256e-06	22.0947	0.02588	22.0947	0.01365	22.0947	0.01834		479500	0.07513	479500	0.06457	479500	0.04294	479500	4.02085	479500	3.44835	479500	2.3819
22.1558	9.41835e-06	22.1558	8.04958e-06	22.1558	8.50205e-06	22.1558	0.06887	22.1558	0.01612	22.1558	0.0206		478000	0.07525	478000	0.06466	478000	0.0429976	478000	4.02759	478000	3.45349	478000	2.38598
22.2168	7.10692e-06	22.2168	1.28241e-05	22.2168	4.7117e-06	22.2168	0.09954	22.2168	0.01257	22.2168	0.01304		476500	0.07538	476500	0.06475	476500	0.0430574	476500	4.03413	476500	3.45919	476500	2.38988
22.2778	4.2834e-06	22.2778	7.65629e-06	22.2778	1.59521e-06	22.2778	0.08588	22.2778	0.01443	22.2778	0.00733		475000	0.07551	475000	0.06484	475000	0.0431274	475000	4.0407	475000	3.46443	475000	2.3937
22.3389	4.91102e-06	22.3389	2.52632e-06	22.3389	1.026e-06	22.3389	0.04515	22.3389	0.02195	22.3389	0.00551		473500	0.07564	473500	0.06494	473500	0.0431936	473500	4.04648	473500	3.46982	473500	2.39722
22.3999	5.80867e-06	22.3999	3.56791e-06	22.3999	3.10099e-06	22.3999	0.04213	22.3999	0.01782	22.3999	0.00678		472000	0.07577	472000	0.06503	472000	0.0432568	472000	4.05183	472000	3.47555	472000	2.40066
22.4609	5.01176e-06	22.4609	9.76899e-06	22.4609	5.899e-06	22.4609	0.05675	22.4609	0.01879	22.4609	0.00892		470500	0.07591	470500	0.06512	470500	0.0433243	470500	4.05786	470500	3.48134	470500	2.40419
22.522	6.27466e-06	22.522	1.1353e-05	22.522	4.15994e-06	22.522	0.06515	22.522	0.01938	22.522	0.00863		469000	0.07605	469000	0.06522	469000	0.043395	469000	4.06407	469000	3.48715	469000	2.40784
22.583	9.40562e-06	22.583	5.35549e-06	22.583	1.90218e-06	22.583	0.04837	22.583	0.01195	22.583	0.0084		467500	0.07618	467500	0.06532	467500	0.0434617	467500	4.06984	467500	3.49311	467500	2.41137
22.644	1.12917e-05	22.644	5.59261e-06	22.644	1.39891e-06	22.644	0.0371	22.644	0.01277	22.644	0.01232		466000	0.07631	466000	0.06541	466000	0.0435294	466000	4.07624	466000	3.49856	466000	2.41504
22.7051	9.61159e-06	22.7051	9.20408e-06	22.7051	2.54485e-06	22.7051	0.05268	22.7051	0.01796	22.7051	0.02091		464500	0.07644	464500	0.0655	464500	0.0435987	464500	4.08284	464500	3.50341	464500	2.4191
22.7661	6.06586e-06	22.7661	8.7071e-06	22.7661	2.63244e-06	22.7661	0.06694	22.7661	0.01975	22.7661	0.02394		463000	0.07657	463000	0.06559	463000	0.0436632	463000	4.08948	463000	3.50859	463000	2.4231
22.8271	6.84256e-06	22.8271	1.12612e-05	22.8271	3.59408e-06	22.8271	0.05464	22.8271	0.01464	22.8271	0.01507		461500	0.07671	461500	0.06569	461500	0.0437284	461500	4.09559	461500	3.51418	461500	2.42679
22.8882	5.90381e-06	22.8882	1.34829e-05	22.8882	3.4324e-06	22.8882	0.02465	22.8882	0.01359	22.8882	0.00708		460000	0.07684	460000	0.06578	460000	0.0437958	460000	4.10141	460000	3.51984	460000	2.43056
22.9492	3.78692e-06	22.9492	1.43686e-05	22.9492	2.16912e-06	22.9492	0.01631	22.9492	0.00838	22.9492	0.01125		458500	0.07697	458500	0.06586	458500	0.043859	458500	4.10812	458500	3.52515	458500	2.43444
23.0103	5.78514e-06	23.0103	2.35833e-05	23.0103	2.90589e-06	23.0103	0.0188	23.0103	0.01129	23.0103	0.0163		457000	0.0771	457000	0.06596	457000	0.0439194	457000	4.11456	457000	3.53074	457000	2.43827
23.0713	1.03686e-05	23.0713	2.61744e-05	23.0713	3.47919e-06	23.0713	0.02803	23.0713	0.01565	23.0713	0.01274		455500	0.07722	455500	0.06606	455500	0.0439814	455500	4.12091	455500	3.53659	455500	2.44191
23.1323	7.15521e-06	23.1323	1.7868e-05	23.1323	2.8321e-06	23.1323	0.04638	23.1323	0.01439	23.1323	0.01212		454000	0.07733	454000	0.06617	454000	0.0440455	454000	4.1276	454000	3.54222	454000	2.4454
23.1934	4.20868e-06	23.1934	1.30872e-05	23.1934	2.09693e-06	23.1934	0.03766	23.1934	0.01702	23.1934	0.01266		452500	0.07745	452500	0.06626	452500	0.0441022	452500	4.13403	452500	3.54818	452500	2.44887
23.2544	7.38149e-06	23.2544	1.18396e-05	23.2544	2.37507e-06	23.2544	0.02841	23.2544	0.01372	23.2544	0.02407		451000	0.07756	451000	0.06635	451000	0.0441632	451000	4.13997	451000	3.55388	451000	2.45247
23.3154	1.07401e-05	23.3154	1.01464e-05	23.3154	2.31163e-06	23.3154	0.03486	23.3154	0.01145	23.3154	0.0248		449500	0.07768	449500	0.06643	449500	0.044231	449500	4.14618	449500	3.55954	449500	2.45654
23.3765	8.31543e-06	23.3765	6.65979e-06	23.3765	1.62134e-06	23.3765	0.043	23.3765	0.01208	23.3765	0.01096		448000	0.07781	448000	0.06653	448000	0.0442868	448000	4.15277	448000	3.56552	448000	2.46054
23.4375	4.86469e-06	23.4375	3.61166e-06	23.4375	1.74667e-06	23.4375	0.04883	23.4375	0.01269	23.4375	0.00863		446500	0.07793	446500	0.06663	446500	0.0443396	446500	4.15898	446500	3.57114	446500	2.46449
23.4985	5.31938e-06	23.4985	5.01856e-06	23.4985	4.07632e-06	23.4985	0.04466	23.4985	0.01395	23.4985	0.00754		445000	0.07804	445000	0.06672	445000	0.044401	445000	4.1652	445000	3.57686	445000	2.46815
23.5596	7.91986e-06	23.5596	1.20825e-05	23.5596	3.96206e-06	23.5596	0.02673	23.5596	0.01515	23.5596	0.00467		443500	0.07816	443500	0.06682	443500	0.0444647	443500	4.17113	443500	3.58263	443500	2.47206
23.6206	1.06532e-05	23.6206	1.68575e-05	23.6206	3.22954e-06	23.6206	0.01993	23.6206	0.01398	23.6206	0.00547		442000	0.07828	442000	0.06691	442000	0.0445273	442000	4.17678	442000	3.58805	442000	2.47613
23.6816	1.60992e-05	23.6816	9.12963e-06	23.6816	6.56487e-06	23.6816	0.04376	23.6816	0.0086	23.6816	0.01343		440500	0.0784	440500	0.06701	440500	0.044588	440500	4.18322	440500	3.59289	440500	2.47968
23.7427	1.39659e-05	23.7427	5.47279e-06	23.7427	8.11959e-06	23.7427	0.05494	23.7427	0.00824	23.7427	0.01689		439000	0.07851	439000	0.06711	439000	0.0446487	439000	4.18987	439000	3.59792	439000	2.48342
23.8037	7.23311e-06	23.8037	3.85415e-06	23.8037	4.54875e-06	23.8037	0.02849	23.8037	0.01988	23.8037	0.01503		437500	0.07864	437500	0.0672	437500	0.0447154	437500	4.19672	437500	3.60368	437500	2.48694
23.8647	5.26209e-06	23.8647	2.54348e-06	23.8647	1.55892e-06	23.8647	0.0111	23.8647	0.0334	23.8647	0.0167		436000	0.07876	436000	0.06729	436000	0.0447849	436000	4.20343	436000	3.60932	436000	2.49025
23.9258	3.69075e-06	23.9258	1.64701e-06	23.9258	7.28441e-07	23.9258	0.02951	23.9258	0.05228	23.9258	0.02654		434500	0.07887	434500	0.06737	434500	0.0448509	434500	4.20941	434500	3.61491	434500	2.49353
23.9868	3.80232e-06	23.9868	3.47262e-06	23.9868	1.20047e-06	23.9868	0.05546	23.9868	0.05771	23.9868	0.02629		433000	0.07898	433000	0.06745	433000	0.0449111	433000	4.21575	433000	3.62018	433000	2.49679
24.0479	5.36278e-06	24.0479	6.91709e-06	24.0479	2.46015e-06	24.0479	0.06685	24.0479	0.02243	24.0479	0.01902		431500	0.0791	431500	0.06754	431500	0.044975	431500	4.2221	431500	3.62526	431500	2.50028
24.1089	3.57275e-06	24.1089	5.84021e-06	24.1089	2.21961e-06	24.1089	0.0534	24.1089	0.01258	24.1089	0.02404		430000	0.07922	430000	0.06764	430000	0.0450321	430000	4.2281	430000	3.63085	430000	2.50391
24.1699	2.3738e-06	24.1699	4.18029e-06	24.1699	1.65013e-06	24.1699	0.03236	24.1699	0.02607	24.1699	0.01628		428500	0.07933	428500	0.06774	428500	0.0450807	428500	4.23421	428500	3.63613	428500	2.50771
24.231	5.70735e-06	24.231	4.46699e-06	24.231	2.34313e-06	24.231	0.0309	24.231	0.02302	24.231	0.01056		427000	0.07943	427000	0.06784	427000	0.0451394	427000	4.24024	427000	3.64118	427000	2.51103
24.292	6.25771e-06	24.292	2.69594e-06	24.292	4.32651e-06	24.292	0.03284	24.292	0.02317	24.292	0.01582		425500	0.07954	425500	0.06795	425500	0.0452	425500	4.24559	425500	3.64674	425500	2.51458
24.353	3.81263e-06	24.353	5.23366e-06	24.353	5.32222e-06	24.353	0.06073	24.353	0.03087	24.353	0.01597		424000	0.07966	424000	0.06804	424000	0.0452615	424000	4.25118	424000	3.65233	424000	2.5188
24.4141	5.00499e-06	24.4141	1.2686e-05	24.4141	7.09151e-06	24.4141	0.06897	24.4141	0.02049	24.4141	0.00639		422500	0.07977	422500	0.06812	422500	0.0453277	422500	4.25726	422500	3.65767	422500	2.52247
24.4751	9.99643e-06	24.4751	1.09604e-05	24.4751	7.16874e-06	24.4751	0.04029	24.4751	0.01228	24.4751	0.00324		421000	0.07988	421000	0.06822	421000	0.0453958	421000	4.26297	421000	3.66343	421000	2.52627
24.5361	1.07546e-05	24.5361	4.83843e-06	24.5361	4.02149e-06	24.5361	0.04406	24.5361	0.00925	24.5361	0.00823		419500	0.08	419500	0.06831	419500	0.0454626	419500	4.26881	419500	3.6693	419500	2.53042
24.5972	1.35744e-05	24.5972	7.30199e-06	24.5972	4.54259e-06	24.5972	0.03393	24.5972	0.00988	24.5972	0.0115		418000	0.08013	418000	0.06841	418000	0.0455267	418000	4.27527	418000	3.67469	418000	2.53438
24.6582	1.58827e-05	24.6582	8.57839e-06	24.6582	3.0676e-06	24.6582	0.02522	24.6582	0.0123	24.6582	0.00544		416500	0.08027	416500	0.06849	416500	0.0455886	416500	4.28217	416500	3.67997	416500	2.53801
24.7192	7.75016e-06	24.7192	7.17459e-06	24.7192	8.41988e-07	24.7192	0.04388	24.7192	0.00966	24.7192	0.00292		415000	0.0804	415000	0.06857	415000	0.0456424	415000	4.28882	415000	3.68526	415000	2.54163
24.7803	3.74105e-06	24.7803	6.28315e-06	24.7803	1.00538e-06	24.7803	0.04638	24.7803	0.00654	24.7803	0.00476		413500	0.08054	413500	0.06867	413500	0.045695	413500	4.2949	413500	3.69062	413500	2.54525
24.8413	6.47311e-06	24.8413	4.70919e-06	24.8413	1.62574e-06	24.8413	0.04734	24.8413	0.00375	24.8413	0.00568		412000	0.08065	412000	0.06877	412000	0.0457571	412000	4.30036	412000	3.69616	412000	2.54853
24.9023	7.37151e-06	24.9023	3.90668e-06	24.9023	9.57554e-07	24.9023	0.06114	24.9023	0.00409	24.9023	0.00717		410500	0.08078	410500	0.06887	410500	0.0458221	410500	4.30545	410500	3.70147	410500	2.55208
24.9634	1.17598e-05	24.9634	5.56994e-06	24.9634	6.24266e-07	24.9634	0.0499	24.9634	0.01509	24.9634	0.017		409000	0.08092	409000	0.06896	409000	0.0458801	409000	4.31109	409000	3.70624	409000	2.55583
25.0244	1.78922e-05	25.0244	4.58338e-06	25.0244	2.8016e-06	25.0244	0.02845	25.0244	0.02981	25.0244	0.02166		407500	0.08104	407500	0.06904	407500	0.0459419	407500	4.31671	407500	3.71095	407500	2.55973
25.0854	1.49845e-05	25.0854	3.66088e-06	25.0854	1.34505e-06	25.0854	0.06586	25.0854	0.02586	25.0854	0.01422		406000	0.08116	406000	0.06912	406000	0.0460074	406000	4.32228	406000	3.71617	406000	2.56362
25.1465	9.67687e-06	25.1465	1.02153e-05	25.1465	9.79848e-07	25.1465	0.0986	25.1465	0.01711	25.1465	0.00621		404500	0.08129	404500	0.0692	404500	0.0460703	404500	4.32867	404500	3.72195	404500	2.56741
25.2075	6.61486e-06	25.2075	1.57542e-05	25.2075	1.9999e-06	25.2075	0.06122	25.2075	0.01168	25.2075	0.00695		403000	0.08141	403000	0.06928	403000	0.0461333	403000	4.33484	403000	3.72733	403000	2.57137
25.2686	1.15234e-05	25.2686	1.55634e-05	25.2686	2.51063e-06	25.2686	0.02923	25.2686	0.00706	25.2686	0.00621		401500	0.08152	401500	0.06936	401500	0.0461938	401500	4.34058	401500	3.73226	401500	2.5751
25.3296	1.46238e-05	25.3296	1.22141e-05	25.3296	2.98566e-06	25.3296	0.01605	25.3296	0.00616	25.3296	0.00437		400000	0.08164	400000	0.06946	400000	0.0462535	400000	4.34727	400000	3.73747	400000	2.57856
25.3906	6.07406e-06	25.3906	4.57099e-06	25.3906	3.20775e-06	25.3906	0.03533	25.3906	0.03176	25.3906	0.02247		398500	0.08176	398500	0.06955	398500	0.0463183	398500	4.35431	398500	3.743	398500	2.58219
25.5127	1.26175e-05	25.5127	3.09935e-06	25.5127	3.5266e-06	25.5127	0.02841	25.5127	0.02051	25.5127	0.01728		397000	0.08188	397000	0.06963	397000	0.0463837	397000	4.36105	397000	3.74849	397000	2.58577
25.6348	1.14456e-05	25.6348	3.90668e-06	25.6348	2.62533e-06	25.6348	0.02799	25.6348	0.01468	25.6348	0.01345		395500	0.08201	395500	0.06971	395500	0.0464427	395500	4.36745	395500	3.7534	395500	2.58912
25.7568	5.56995e-06	25.7568	3.51995e-06	25.7568	1.84387e-06	25.7568	0.04883	25.7568	0.01336	25.7568	0.00843		394000	0.08214	394000	0.06981	394000	0.0465069	394000	4.37335	394000	3.75816	394000	2.59227
25.8789	3.92789e-06	25.8789	2.69959e-06	25.8789	1.16998e-06	25.8789	0.05079	25.8789	0.02286	25.8789	0.00539		392500	0.08226	392500	0.0699	392500	0.0465778	392500	4.37932	392500	3.76339	392500	2.59547
26.001	4.67741e-06	26.001	4.0357e-06	26.001	7.08981e-07	26.001	0.04236	26.001	0.02183	26.001	0.00645		391000	0.08238	391000	0.06998	391000	0.0466411	391000	4.38564	391000	3.76858	391000	2.599
26.123	4.50343e-06	26.123	5.76949e-06	26.123	1.25362e-06	26.123	0.02792	26.123	0.01588	26.123	0.01176		389500	0.0825	389500	0.07006	389500	0.0467013	389500	4.39215	389500	3.7735	389500	2.60246
26.2451	4.43086e-06	26.2451	7.42156e-06	26.2451	2.44687e-06	26.2451	0.01292	26.2451	0.01693	26.2451	0.01602		388000	0.08262	388000	0.07014	388000	0.0467626	388000	4.39825	388000	3.77857	388000	2.60595
26.3672	5.95198e-06	26.3672	4.60204e-06	26.3672	2.16912e-06	26.3672	0.00917	26.3672	0.01933	26.3672	0.01728		386500	0.08274	386500	0.07024	386500	0.0468259	386500	4.40386	386500	3.78345	386500	2.6097
26.4893	6.49068e-06	26.4893	2.43895e-06	26.4893	1.48678e-06	26.4893	0.01331	26.4893	0.02476	26.4893	0.01162		385000	0.08287	385000	0.07034	385000	0.046892	385000	4.40968	385000	3.78908	385000	2.61316
26.6113	5.08697e-06	26.6113	4.35355e-06	26.6113	1.63235e-06	26.6113	0.01805	26.6113	0.02797	26.6113	0.01153		383500	0.083	383500	0.07042	383500	0.0469615	383500	4.41561	383500	3.79485	383500	2.61638
26.7334	3.77668e-06	26.7334	3.71079e-06	26.7334	1.72552e-06	26.7334	0.01883	26.7334	0.02154	26.7334	0.01199		382000	0.08314	382000	0.07051	382000	0.0470325	382000	4.42179	382000	3.79973	382000	2.6197
26.8555	7.45177e-06	26.8555	4.2834e-06	26.8555	1.33236e-06	26.8555	0.02478	26.8555	0.01756	26.8555	0.02058		380500	0.08327	380500	0.07059	380500	0.0471039	380500	4.4281	380500	3.80488	380500	2.62323
26.9775	9.30432e-06	26.9775	7.27239e-06	26.9775	1.11583e-06	26.9775	0.03843	26.9775	0.01488	26.9775	0.01957		379000	0.0834	379000	0.07068	379000	0.0471694	379000	4.43421	379000	3.80998	379000	2.62705
27.0996	5.71508e-06	27.0996	8.87372e-06	27.0996	1.16524e-06	27.0996	0.05667	27.0996	0.01668	27.0996	0.00882		377500	0.08353	377500	0.07076	377500	0.0472258	377500	4.44024	377500	3.81487	377500	2.63093
27.2217	3.76646e-06	27.2217	6.21548e-06	27.2217	3.68275e-06	27.2217	0.05113	27.2217	0.02381	27.2217	0.01064		376000	0.08366	376000	0.07086	376000	0.0472794	376000	4.44589	376000	3.81983	376000	2.6347
27.3438	3.54866e-06	27.3438	3.63618e-06	27.3438	6.00373e-06	27.3438	0.04588	27.3438	0.02237	27.3438	0.01223		374500	0.08379	374500	0.07094	374500	0.0473418	374500	4.45163	374500	3.8247	374500	2.63837
27.4658	4.55246e-06	27.4658	3.78691e-06	27.4658	4.6736e-06	27.4658	0.02364	27.4658	0.02134	27.4658	0.00764		373000	0.08392	373000	0.07102	373000	0.0474106	373000	4.45811	373000	3.82933	373000	2.64244
27.5879	4.72195e-06	27.5879	4.34179e-06	27.5879	4.41526e-06	27.5879	0.00699	27.5879	0.02168	27.5879	0.00807		371500	0.08405	371500	0.07111	371500	0.0474718	371500	4.46427	371500	3.83386	371500	2.64668
27.71	2.24259e-06	27.71	4.37719e-06	27.71	3.11362e-06	27.71	0.01388	27.71	0.01967	27.71	0.01299		370000	0.08418	370000	0.07119	370000	0.047536	370000	4.46965	370000	3.83873	370000	2.65043
27.832	1.33707e-06	27.832	3.97067e-06	27.832	1.35235e-06	27.832	0.01937	27.832	0.02024	27.832	0.01086		368500	0.08432	368500	0.07127	368500	0.047599	368500	4.4756	368500	3.8437	368500	2.65375
27.9541	1.79365e-06	27.9541	2.6346e-06	27.9541	1.48275e-06	27.9541	0.01577	27.9541	0.01505	27.9541	0.00539		367000	0.08444	367000	0.07136	367000	0.0476551	367000	4.48194	367000	3.84835	367000	2.65708
28.0762	4.41887e-06	28.0762	3.02472e-06	28.0762	1.34687e-06	28.0762	0.04805	28.0762	0.00737	28.0762	0.00472		365500	0.08455	365500	0.07145	365500	0.0477083	365500	4.48737	365500	3.85293	365500	2.66058
28.1982	9.45669e-06	28.1982	4.73475e-06	28.1982	1.64789e-06	28.1982	0.10227	28.1982	0.00796	28.1982	0.00542		364000	0.08468	364000	0.07154	364000	0.0477641	364000	4.49253	364000	3.85775	364000	2.66387
28.3203	1.26004e-05	28.3203	3.7512e-06	28.3203	1.99449e-06	28.3203	0.08693	28.3203	0.01235	28.3203	0.01546		362500	0.08481	362500	0.07161	362500	0.0478271	362500	4.49935	362500	3.86306	362500	2.6671
28.4424	1.01739e-05	28.4424	3.38443e-06	28.4424	1.23341e-06	28.4424	0.04277	28.4424	0.01886	28.4424	0.01997		361000	0.08494	361000	0.07169	361000	0.0478927	361000	4.50641	361000	3.86799	361000	2.67039
28.5645	7.17461e-06	28.5645	4.8845e-06	28.5645	1.45098e-06	28.5645	0.02699	28.5645	0.0154	28.5645	0.00872		359500	0.08507	359500	0.07177	359500	0.0479485	359500	4.51244	359500	3.87325	359500	2.67396
28.6865	4.07964e-06	28.6865	4.31834e-06	28.6865	3.18612e-06	28.6865	0.02428	28.6865	0.01279	28.6865	0.00579		358000	0.08519	358000	0.07186	358000	0.0480027	358000	4.51796	358000	3.87902	358000	2.67806
28.8086	3.51042e-06	28.8086	7.07814e-06	28.8086	3.74306e-06	28.8086	0.02425	28.8086	0.01804	28.8086	0.00609		356500	0.08532	356500	0.07196	356500	0.0480645	356500	4.5233	356500	3.88421	356500	2.68187
28.9307	2.90434e-06	28.9307	1.30518e-05	28.9307	2.25292e-06	28.9307	0.02979	28.9307	0.01488	28.9307	0.0081		355000	0.08544	355000	0.07204	355000	0.0481235	355000	4.52887	355000	3.88917	355000	2.68525
29.0527	3.37528e-06	29.0527	1.57116e-05	29.0527	8.96092e-07	29.0527	0.02442	29.0527	0.01245	29.0527	0.00603		353500	0.08556	353500	0.07213	353500	0.048182	353500	4.53457	353500	3.89396	353500	2.68854
29.1748	4.58959e-06	29.1748	1.40607e-05	29.1748	6.24266e-07	29.1748	0.01282	29.1748	0.00552	29.1748	0.00236		352000	0.08567	352000	0.07222	352000	0.0482437	352000	4.54046	352000	3.8988	352000	2.6919
29.2969	3.34344e-06	29.2969	8.92188e-06	29.2969	8.47709e-07	29.2969	0.01526	29.2969	0.00472	29.2969	0.00556		350500	0.08578	350500	0.0723	350500	0.0483058	350500	4.54683	350500	3.90379	350500	2.69524
29.4189	2.68501e-06	29.4189	4.81881e-06	29.4189	1.25701e-06	29.4189	0.03964	29.4189	0.00907	29.4189	0.0112		349000	0.08591	349000	0.07239	349000	0.0483594	349000	4.55285	349000	3.90883	349000	2.69862
29.541	4.63957e-06	29.541	2.77744e-06	29.541	1.58017e-06	29.541	0.05675	29.541	0.0088	29.541	0.00879		347500	0.08604	347500	0.07246	347500	0.0484101	347500	4.55863	347500	3.91404	347500	2.70209
29.6631	9.54675e-06	29.6631	4.43687e-06	29.6631	1.16051e-06	29.6631	0.02923	29.6631	0.0138	29.6631	0.00494		346000	0.08617	346000	0.07254	346000	0.0484633	346000	4.56405	346000	3.91899	346000	2.70526
29.7852	1.10947e-05	29.7852	3.89613e-06	29.7852	8.35178e-07	29.7852	0.02553	29.7852	0.01768	29.7852	0.00908		344500	0.08628	344500	0.07262	344500	0.0485231	344500	4.56911	344500	3.92415	344500	2.70859
29.9072	6.9171e-06	29.9072	5.1563e-06	29.9072	1.06563e-06	29.9072	0.04129	29.9072	0.01165	29.9072	0.01267		343000	0.08639	343000	0.07271	343000	0.0485848	343000	4.57503	343000	3.92926	343000	2.71236
30.0293	3.38443e-06	30.0293	1.22141e-05	30.0293	1.53172e-06	30.0293	0.0731	30.0293	0.00729	30.0293	0.01225		341500	0.08652	341500	0.0728	341500	0.0486355	341500	4.581	341500	3.9339	341500	2.71594
30.1514	4.4129e-06	30.1514	1.65634e-05	30.1514	3.09681e-06	30.1514	0.10035	30.1514	0.01554	30.1514	0.00774		340000	0.08663	340000	0.07289	340000	0.04869	340000	4.58651	340000	3.9387	340000	2.71948
30.2734	5.24784e-06	30.2734	1.24815e-05	30.2734	4.34999e-06	30.2734	0.06962	30.2734	0.01912	30.2734	0.00788		338500	0.08675	338500	0.07299	338500	0.0487516	338500	4.59217	338500	3.94352	338500	2.72362
30.3955	6.42077e-06	30.3955	7.75015e-06	30.3955	2.61823e-06	30.3955	0.0215	30.3955	0.0079	30.3955	0.0112		337000	0.08687	337000	0.07308	337000	0.0488101	337000	4.59829	337000	3.94867	337000	2.72757
30.5176	5.01857e-06	30.5176	8.20358e-06	30.5176	1.65909e-06	30.5176	0.02062	30.5176	0.00246	30.5176	0.00895		335500	0.08699	335500	0.07316	335500	0.0488621	335500	4.60432	335500	3.9543	335500	2.73109
30.6396	3.26296e-06	30.6396	8.84972e-06	30.6396	2.97354e-06	30.6396	0.03705	30.6396	0.00205	30.6396	0.00614		334000	0.08711	334000	0.07325	334000	0.0489113	334000	4.60973	334000	3.95983	334000	2.73462
30.7617	1.99612e-06	30.7617	8.74256e-06	30.7617	3.28687e-06	30.7617	0.04502	30.7617	0.00344	30.7617	0.00683		332500	0.08723	332500	0.07335	332500	0.048969	332500	4.61485	332500	3.96455	332500	2.73801
30.8838	1.2683e-06	30.8838	8.33797e-06	30.8838	2.43695e-06	30.8838	0.04112	30.8838	0.01067	30.8838	0.01628		331000	0.08735	331000	0.07345	331000	0.0490272	331000	4.62018	331000	3.96911	331000	2.74126
31.0059	2.23047e-06	31.0059	7.77116e-06	31.0059	1.87661e-06	31.0059	0.02792	31.0059	0.01784	31.0059	0.02407		329500	0.08746	329500	0.07354	329500	0.0490837	329500	4.62535	329500	3.97379	329500	2.74456
31.1279	2.93596e-06	31.1279	6.91709e-06	31.1279	1.16839e-06	31.1279	0.03453	31.1279	0.0173	31.1279	0.01624		328000	0.08758	328000	0.07364	328000	0.0491446	328000	4.63053	328000	3.97826	328000	2.74787
31.25	4.65215e-06	31.25	9.929e-06	31.25	5.7168e-07	31.25	0.02919	31.25	0.01305	31.25	0.01218		326500	0.0877	326500	0.07372	326500	0.0492013	326500	4.63598	326500	3.98308	326500	2.75119
31.3721	3.69575e-06	31.3721	5.83232e-06	31.3721	1.26726e-06	31.3721	0.0182	31.3721	0.01279	31.3721	0.01056		325000	0.08782	325000	0.0738	325000	0.0492603	325000	4.64171	325000	3.98771	325000	2.75474
31.4941	1.99072e-06	31.4941	4.82535e-06	31.4941	2.21362e-06	31.4941	0.02053	31.4941	0.02074	31.4941	0.00921		323500	0.08794	323500	0.07388	323500	0.04932	323500	4.64718	323500	3.99172	323500	2.75809
31.6162	4.4489e-06	31.6162	1.07546e-05	31.6162	1.47875e-06	31.6162	0.01823	31.6162	0.02145	31.6162	0.00616		322000	0.08806	322000	0.07396	322000	0.0493752	322000	4.65247	322000	3.99593	322000	2.76106
31.7383	1.07546e-05	31.7383	1.31583e-05	31.7383	5.15085e-07	31.7383	0.01106	31.7383	0.01525	31.7383	0.00635		320500	0.08817	320500	0.07404	320500	0.0494324	320500	4.65842	320500	4.00039	320500	2.76465
31.8604	1.29989e-05	31.8604	1.2686e-05	31.8604	6.52788e-07	31.8604	0.00741	31.8604	0.01632	31.8604	0.00858		319000	0.08827	319000	0.07414	319000	0.0494932	319000	4.66431	319000	4.00551	319000	2.7682
31.9824	7.75016e-06	31.9824	1.02569e-05	31.9824	1.41797e-06	31.9824	0.01103	31.9824	0.01935	31.9824	0.01285		317500	0.08838	317500	0.07423	317500	0.0495486	317500	4.66929	317500	4.01047	317500	2.77121
32.1045	4.33005e-06	32.1045	7.60465e-06	32.1045	2.4107e-06	32.1045	0.04018	32.1045	0.02005	32.1045	0.01879		316000	0.08849	316000	0.07431	316000	0.0496028	316000	4.67454	316000	4.01463	316000	2.77433
32.2266	4.48517e-06	32.2266	8.10426e-06	32.2266	2.65751e-06	32.2266	0.09165	32.2266	0.01988	32.2266	0.02083		314500	0.08861	314500	0.0744	314500	0.0496654	314500	4.67998	314500	4.01912	314500	2.77741
32.3486	6.57913e-06	32.3486	8.48599e-06	32.3486	1.6817e-06	32.3486	0.07144	32.3486	0.02166	32.3486	0.01196		313000	0.08873	313000	0.07448	313000	0.0497353	313000	4.68566	313000	4.02404	313000	2.78046
32.4707	6.24924e-06	32.4707	6.0823e-06	32.4707	1.63014e-06	32.4707	0.03562	32.4707	0.01341	32.4707	0.00367		311500	0.08884	311500	0.07456	311500	0.049806	311500	4.69197	311500	4.02873	311500	2.78365
32.5928	3.02882e-06	32.5928	7.14552e-06	32.5928	1.4027e-06	32.5928	0.03132	32.5928	0.00637	32.5928	0.00359		310000	0.08894	310000	0.07463	310000	0.0498678	310000	4.6974	310000	4.03287	310000	2.78708
32.7148	3.32989e-06	32.7148	1.0682e-05	32.7148	9.95892e-07	32.7148	0.03205	32.7148	0.00797	32.7148	0.00469		308500	0.08905	308500	0.07472	308500	0.049926	308500	4.70239	308500	4.03719	308500	2.79052
32.8369	5.22658e-06	32.8369	1.20173e-05	32.8369	6.20051e-07	32.8369	0.03529	32.8369	0.01478	32.8369	0.00707		307000	0.08916	307000	0.07481	307000	0.0499841	307000	4.70774	307000	4.04153	307000	2.79379
32.959	3.21038e-06	32.959	1.17598e-05	32.959	3.27722e-07	32.959	0.03448	32.959	0.0163	32.959	0.00544		305500	0.08926	305500	0.07489	305500	0.0500443	305500	4.71324	305500	4.04589	305500	2.7973
33.0811	1.66044e-06	33.0811	9.48231e-06	33.0811	7.14768e-07	33.0811	0.0343	33.0811	0.01652	33.0811	0.00211		304000	0.08936	304000	0.07497	304000	0.0501061	304000	4.71883	304000	4.05069	304000	2.80058
33.2031	2.64891e-06	33.2031	6.09053e-06	33.2031	3.01816e-06	33.2031	0.03267	33.2031	0.01608	33.2031	0.00292		302500	0.08947	302500	0.07504	302500	0.0501621	302500	4.72454	302500	4.05512	302500	2.80344
33.3252	3.736e-06	33.3252	6.51708e-06	33.3252	4.69896e-06	33.3252	0.01898	33.3252	0.02085	33.3252	0.008		301000	0.08958	301000	0.07514	301000	0.0502137	301000	4.73044	301000	4.05958	301000	2.80693
33.4473	4.11293e-06	33.4473	5.83232e-06	33.4473	2.97354e-06	33.4473	0.02373	33.4473	0.0216	33.4473	0.01247		299500	0.0897	299500	0.07523	299500	0.0502682	299500	4.73584	299500	4.06418	299500	2.81035
33.5693	5.06635e-06	33.5693	3.58244e-06	33.5693	1.10531e-06	33.5693	0.03	33.5693	0.01365	33.5693	0.0083		298000	0.08982	298000	0.07531	298000	0.0503196	298000	4.74089	298000	4.06836	298000	2.81355
33.6914	3.07843e-06	33.6914	3.46792e-06	33.6914	7.86878e-07	33.6914	0.01779	33.6914	0.00729	33.6914	0.00655		296500	0.08994	296500	0.07539	296500	0.0503667	296500	4.74631	296500	4.07266	296500	2.81653
33.8135	1.24955e-06	33.8135	5.06635e-06	33.8135	1.3745e-06	33.8135	0.02212	33.8135	0.00519	33.8135	0.00771		295000	0.09005	295000	0.07547	295000	0.0504204	295000	4.75193	295000	4.07743	295000	2.8196
33.9355	1.50827e-06	33.9355	7.45178e-06	33.9355	1.80191e-06	33.9355	0.03094	33.9355	0.0046	33.9355	0.00775		293500	0.09016	293500	0.07555	293500	0.0504785	293500	4.75762	293500	4.08242	293500	2.82301
34.0576	3.10774e-06	34.0576	6.33442e-06	34.0576	1.36708e-06	34.0576	0.0255	34.0576	0.00563	34.0576	0.00489		292000	0.09027	292000	0.07562	292000	0.0505356	292000	4.76305	292000	4.0869	292000	2.82627
34.1797	5.39188e-06	34.1797	4.29501e-06	34.1797	2.09127e-06	34.1797	0.0152	34.1797	0.00968	34.1797	0.00637		290500	0.09038	290500	0.0757	290500	0.0505908	290500	4.76856	290500	4.09137	290500	2.82935
34.3018	3.83853e-06	34.3018	3.99223e-06	34.3018	3.35885e-06	34.3018	0.01196	34.3018	0.01482	34.3018	0.00632		289000	0.09049	289000	0.07578	289000	0.0506432	289000	4.77545	289000	4.09588	289000	2.83246
34.4238	2.6133e-06	34.4238	5.28349e-06	34.4238	3.71279e-06	34.4238	0.01203	34.4238	0.01896	34.4238	0.0052		287500	0.0906	287500	0.07586	287500	0.0506942	287500	4.78303	287500	4.10006	287500	2.83576
34.5459	2.72529e-06	34.5459	1.18396e-05	34.5459	1.85891e-06	34.5459	0.01104	34.5459	0.01828	34.5459	0.00476		286000	0.09071	286000	0.07595	286000	0.0507461	286000	4.78992	286000	4.10461	286000	2.83879
34.668	2.73268e-06	34.668	9.39289e-06	34.668	6.7709e-07	34.668	0.0131	34.668	0.01853	34.668	0.00518		284500	0.09083	284500	0.07603	284500	0.0508048	284500	4.79703	284500	4.10936	284500	2.84211
34.79	2.86141e-06	34.79	4.38907e-06	34.79	6.67985e-07	34.79	0.02815	34.79	0.01672	34.79	0.00877		283000	0.09094	283000	0.07612	283000	0.0508678	283000	4.80418	283000	4.11435	283000	2.84562
34.9121	2.87305e-06	34.9121	3.76647e-06	34.9121	6.68891e-07	34.9121	0.02923	34.9121	0.00842	34.9121	0.0121		281500	0.09107	281500	0.0762	281500	0.0509291	281500	4.81046	281500	4.11945	281500	2.84868
35.0342	3.15437e-06	35.0342	5.18431e-06	35.0342	1.37078e-06	35.0342	0.01547	35.0342	0.01145	35.0342	0.01521		280000	0.09119	280000	0.07628	280000	0.0509926	280000	4.81612	280000	4.12447	280000	2.85201
35.1563	1.72693e-06	35.1563	6.59696e-06	35.1563	2.15156e-06	35.1563	0.01543	35.1563	0.02125	35.1563	0.01827		278500	0.09131	278500	0.07636	278500	0.0510548	278500	4.82238	278500	4.12939	278500	2.85564
35.2783	6.35872e-07	35.2783	6.11531e-06	35.2783	2.04369e-06	35.2783	0.01142	35.2783	0.01363	35.2783	0.00932		277000	0.09143	277000	0.07642	277000	0.0511156	277000	4.82922	277000	4.13372	277000	2.8591
35.4004	4.20769e-07	35.4004	3.77668e-06	35.4004	1.82154e-06	35.4004	0.01103	35.4004	0.00928	35.4004	0.0043		275500	0.09155	275500	0.0765	275500	0.0511732	275500	4.83565	275500	4.13777	275500	2.86212
35.5225	1.2445e-06	35.5225	1.62706e-06	35.5225	1.16839e-06	35.5225	0.00921	35.5225	0.00934	35.5225	0.00436		274000	0.09167	274000	0.07658	274000	0.0512241	274000	4.84163	274000	4.14263	274000	2.86465
35.6445	4.16335e-06	35.6445	2.62037e-06	35.6445	7.56586e-07	35.6445	0.00945	35.6445	0.00516	35.6445	0.00424		272500	0.09179	272500	0.07666	272500	0.0512798	272500	4.84821	272500	4.14758	272500	2.86715
35.7666	5.64586e-06	35.7666	9.15435e-06	35.7666	4.88598e-07	35.7666	0.00925	35.7666	0.00518	35.7666	0.00411		271000	0.09192	271000	0.07675	271000	0.0513421	271000	4.85513	271000	4.15216	271000	2.87029
35.8887	4.06311e-06	35.8887	1.35011e-05	35.8887	7.36378e-07	35.8887	0.01152	35.8887	0.01047	35.8887	0.00271		269500	0.09203	269500	0.07683	269500	0.0514043	269500	4.8613	269500	4.15645	269500	2.87379
36.0107	2.07044e-06	36.0107	6.01678e-06	36.0107	1.43535e-06	36.0107	0.01865	36.0107	0.01427	36.0107	0.0045		268000	0.09214	268000	0.07691	268000	0.0514664	268000	4.86792	268000	4.16037	268000	2.877
36.1328	1.7014e-06	36.1328	2.61328e-06	36.1328	2.31475e-06	36.1328	0.02419	36.1328	0.01258	36.1328	0.00449		266500	0.09225	266500	0.07698	266500	0.0515275	266500	4.87477	266500	4.16413	266500	2.88033
36.2549	4.8713e-06	36.2549	5.4432e-06	36.2549	3.67777e-06	36.2549	0.01163	36.2549	0.01638	36.2549	0.00307		265000	0.09239	265000	0.07707	265000	0.0515828	265000	4.8809	265000	4.16803	265000	2.88395
36.377	7.22332e-06	36.377	1.16489e-05	36.377	6.1685e-06	36.377	0.00262	36.377	0.01253	36.377	0.00367		263500	0.09253	263500	0.07716	263500	0.0516366	263500	4.88697	263500	4.17254	263500	2.88726
36.499	4.29501e-06	36.499	1.30872e-05	36.499	3.56018e-06	36.499	0.0023	36.499	0.00389	36.499	0.00433		262000	0.09266	262000	0.07725	262000	0.0516946	262000	4.89302	262000	4.17716	262000	2.8903
36.6211	2.19751e-06	36.6211	8.74256e-06	36.6211	8.29543e-07	36.6211	0.00312	36.6211	0.00525	36.6211	0.00575		260500	0.09278	260500	0.07734	260500	0.0517503	260500	4.89877	260500	4.18177	260500	2.89347
36.7432	2.57117e-06	36.7432	5.60778e-06	36.7432	1.20862e-06	36.7432	0.00541	36.7432	0.01033	36.7432	0.00979		259000	0.0929	259000	0.07742	259000	0.0518064	259000	4.90543	259000	4.18624	259000	2.89666
36.8652	3.86984e-06	36.8652	2.9881e-06	36.8652	2.49368e-06	36.8652	0.00563	36.8652	0.00845	36.8652	0.01073		257500	0.09303	257500	0.07749	257500	0.0518624	257500	4.91186	257500	4.19049	257500	2.89964
36.9873	2.95591e-06	36.9873	2.57466e-06	36.9873	3.07592e-06	36.9873	0.00545	36.9873	0.00645	36.9873	0.00613		256000	0.09315	256000	0.07757	256000	0.0519178	256000	4.91734	256000	4.19492	256000	2.90257
37.1094	2.48899e-06	37.1094	4.10735e-06	37.1094	2.80539e-06	37.1094	0.0061	37.1094	0.00511	37.1094	0.00245		254500	0.09327	254500	0.07765	254500	0.0519784	254500	4.92347	254500	4.19958	254500	2.90545
37.2314	3.59216e-06	37.2314	3.37529e-06	37.2314	2.35904e-06	37.2314	0.01163	37.2314	0.00307	37.2314	0.00235		253000	0.0934	253000	0.07773	253000	0.0520358	253000	4.92991	253000	4.20422	253000	2.90835
37.3535	4.04117e-06	37.3535	1.96927e-06	37.3535	1.9491e-06	37.3535	0.02322	37.3535	0.00646	37.3535	0.00324		251500	0.09352	251500	0.07781	251500	0.0520862	251500	4.93637	251500	4.20885	251500	2.91143
37.4756	4.84499e-06	37.4756	1.46798e-06	37.4756	1.66133e-06	37.4756	0.02015	37.4756	0.01245	37.4756	0.0031		250000	0.09363	250000	0.07789	250000	0.0521426	250000	4.94275	250000	4.21325	250000	2.91449
37.5977	3.19737e-06	37.5977	2.52291e-06	37.5977	1.12189e-06	37.5977	0.01815	37.5977	0.01187	37.5977	0.00567		248500	0.09375	248500	0.07796	248500	0.0522029	248500	4.94914	248500	4.21772	248500	2.91779
37.7197	2.41595e-06	37.7197	4.18595e-06	37.7197	5.6171e-07	37.7197	0.02251	37.7197	0.01015	37.7197	0.00623		247000	0.09387	247000	0.07804	247000	0.0522578	247000	4.95562	247000	4.22254	247000	2.92151
37.8418	2.81911e-06	37.8418	5.78513e-06	37.8418	5.59433e-07	37.8418	0.01862	37.8418	0.0106	37.8418	0.00223		245500	0.09399	245500	0.07813	245500	0.0523118	245500	4.96184	245500	4.22723	245500	2.92508
37.9639	3.80232e-06	37.9639	5.69962e-06	37.9639	8.84044e-07	37.9639	0.01837	37.9639	0.01454	37.9639	0.00124		244000	0.09411	244000	0.07821	244000	0.0523622	244000	4.96786	244000	4.23187	244000	2.92783
38.0859	5.02536e-06	38.0859	4.40096e-06	38.0859	8.06291e-07	38.0859	0.02807	38.0859	0.01695	38.0859	0.00329		242500	0.09422	242500	0.07828	242500	0.0524156	242500	4.97381	242500	4.2369	242500	2.93043
38.208	3.24095e-06	38.208	5.31218e-06	38.208	7.35378e-07	38.208	0.03205	38.208	0.01166	38.208	0.00852		241000	0.09434	241000	0.07835	241000	0.0524754	241000	4.97969	241000	4.24204	241000	2.93343
38.3301	1.6359e-06	38.3301	6.09878e-06	38.3301	8.46558e-07	38.3301	0.0271	38.3301	0.00853	38.3301	0.01153		239500	0.09444	239500	0.07844	239500	0.0525303	239500	4.98508	239500	4.24645	239500	2.93699
38.4521	1.77673e-06	38.4521	6.40337e-06	38.4521	1.07579e-06	38.4521	0.02419	38.4521	0.01047	38.4521	0.00776		238000	0.09456	238000	0.07853	238000	0.052585	238000	4.99062	238000	4.25084	238000	2.9406
38.5742	1.26316e-06	38.5742	9.71625e-06	38.5742	1.34141e-06	38.5742	0.01193	38.5742	0.01679	38.5742	0.00597		236500	0.09467	236500	0.07862	236500	0.0526466	236500	4.99717	236500	4.25629	236500	2.94362
38.6963	2.31352e-06	38.6963	8.48599e-06	38.6963	8.92464e-07	38.6963	0.01321	38.6963	0.02145	38.6963	0.0082		235000	0.09479	235000	0.0787	235000	0.0527122	235000	5.0041	235000	4.26109	235000	2.94671
38.8184	4.25451e-06	38.8184	4.65844e-06	38.8184	4.16458e-07	38.8184	0.0309	38.8184	0.01166	38.8184	0.00544		233500	0.09489	233500	0.07878	233500	0.0527701	233500	5.01078	233500	4.2653	233500	2.95011
38.9404	3.69575e-06	38.9404	4.3125e-06	38.9404	9.35765e-07	38.9404	0.03338	38.9404	0.00276	38.9404	0.00202		232000	0.095	232000	0.07886	232000	0.0528251	232000	5.01722	232000	4.27028	232000	2.95363
39.0625	2.18268e-06	39.0625	6.36019e-06	39.0625	1.28107e-06	39.0625	0.01669	39.0625	0.00119	39.0625	0.0015		230500	0.09511	230500	0.07894	230500	0.0528832	230500	5.02348	230500	4.27541	230500	2.95697
39.1846	1.70602e-06	39.1846	3.84372e-06	39.1846	7.91153e-07	39.1846	0.01087	39.1846	0.00191	39.1846	0.00195		229000	0.09524	229000	0.07901	229000	0.0529416	229000	5.02987	229000	4.28016	229000	2.96032
39.3066	3.69575e-06	39.3066	2.07043e-06	39.3066	8.54623e-07	39.3066	0.01932	39.3066	0.00359	39.3066	0.00451		227500	0.09536	227500	0.07909	227500	0.0529985	227500	5.03596	227500	4.28429	227500	2.96395
39.4287	5.08697e-06	39.4287	3.30296e-06	39.4287	1.87915e-06	39.4287	0.01781	39.4287	0.00291	39.4287	0.00647		226000	0.09547	226000	0.07916	226000	0.0530525	226000	5.04194	226000	4.28845	226000	2.96802
39.5508	2.92012e-06	39.5508	2.35459e-06	39.5508	2.72676e-06	39.5508	0.01153	39.5508	0.00293	39.5508	0.00611		224500	0.09559	224500	0.07924	224500	0.053106	224500	5.04876	224500	4.29292	224500	2.97197
39.6729	3.3254e-06	39.6729	2.43234e-06	39.6729	2.31475e-06	39.6729	0.01845	39.6729	0.00486	39.6729	0.00706		223000	0.09571	223000	0.07933	223000	0.0531626	223000	5.05485	223000	4.29788	223000	2.97547
39.7949	4.59581e-06	39.7949	2.78498e-06	39.7949	1.85387e-06	39.7949	0.02567	39.7949	0.00397	39.7949	0.01131		221500	0.09582	221500	0.07942	221500	0.0532202	221500	5.06102	221500	4.30301	221500	2.97916
39.917	4.15772e-06	39.917	3.73094e-06	39.917	2.175e-06	39.917	0.01752	39.917	0.00278	39.917	0.01204		220000	0.09594	220000	0.0795	220000	0.0532797	220000	5.06785	220000	4.30778	220000	2.98267
40.0391	6.00052e-06	40.0391	5.51742e-06	40.0391	1.87152e-06	40.0391	0.01065	40.0391	0.00409	40.0391	0.00698		218500	0.09607	218500	0.07958	218500	0.0533387	218500	5.07452	218500	4.31338	218500	2.98603
40.1611	5.89584e-06	40.1611	5.26209e-06	40.1611	2.17205e-06	40.1611	0.00727	40.1611	0.00701	40.1611	0.00468		217000	0.09622	217000	0.07966	217000	0.0533945	217000	5.0819	217000	4.31911	217000	2.9896
40.2832	5.4802e-06	40.2832	3.67082e-06	40.2832	2.01348e-06	40.2832	0.00488	40.2832	0.00893	40.2832	0.00553		215500	0.09635	215500	0.07975	215500	0.0534517	215500	5.08902	215500	4.32422	215500	2.99309
40.4053	6.26619e-06	40.4053	4.931e-06	40.4053	2.052e-06	40.4053	0.01442	40.4053	0.00731	40.4053	0.00864		214000	0.09649	214000	0.07984	214000	0.0535098	214000	5.09607	214000	4.32927	214000	2.99663
40.5273	5.85606e-06	40.5273	5.66116e-06	40.5273	2.04645e-06	40.5273	0.0271	40.5273	0.01129	40.5273	0.01058		212500	0.09663	212500	0.07992	212500	0.0535674	212500	5.1033	212500	4.33488	212500	3.00051
40.6494	4.99822e-06	40.6494	4.65844e-06	40.6494	1.9999e-06	40.6494	0.02458	40.6494	0.01723	40.6494	0.01036		211000	0.09678	211000	0.07999	211000	0.0536272	211000	5.10937	211000	4.34115	211000	3.00444
40.7715	4.43687e-06	40.7715	3.64604e-06	40.7715	2.3912e-06	40.7715	0.01301	40.7715	0.0161	40.7715	0.00535		209500	0.09692	209500	0.08007	209500	0.0536883	209500	5.11522	209500	4.34715	209500	3.00839
40.8936	2.79632e-06	40.8936	4.81231e-06	40.8936	1.73019e-06	40.8936	0.00614	40.8936	0.01119	40.8936	0.00433		208000	0.09705	208000	0.08015	208000	0.0537467	208000	5.12248	208000	4.35268	208000	3.01239
41.0156	3.41204e-06	41.0156	5.33379e-06	41.0156	1.84387e-06	41.0156	0.00646	41.0156	0.00833	41.0156	0.00961		206500	0.09718	206500	0.08023	206500	0.0538014	206500	5.13088	206500	4.35843	206500	3.01618
41.1377	3.85937e-06	41.1377	4.18595e-06	41.1377	2.57255e-06	41.1377	0.01203	41.1377	0.00617	41.1377	0.01209		205000	0.0973	205000	0.08032	205000	0.0538565	205000	5.13865	205000	4.3646	205000	3.01991
41.2598	2.4789e-06	41.2598	3.89613e-06	41.2598	2.052e-06	41.2598	0.0106	41.2598	0.00402	41.2598	0.0085		203500	0.09742	203500	0.08041	203500	0.0539126	203500	5.14638	203500	4.37044	203500	3.02364
41.3818	2.63816e-06	41.3818	4.70281e-06	41.3818	9.13239e-07	41.3818	0.00522	41.3818	0.00292	41.3818	0.00938		202000	0.09752	202000	0.08049	202000	0.0539667	202000	5.15418	202000	4.37627	202000	3.02734
41.5039	2.87305e-06	41.5039	3.14583e-06	41.5039	5.70906e-07	41.5039	0.00382	41.5039	0.00332	41.5039	0.01318		200500	0.09763	200500	0.08057	200500	0.0540247	200500	5.16104	200500	4.38224	200500	3.0311
41.626	7.43162e-06	41.626	9.81976e-07	41.626	3.70189e-07	41.626	0.00459	41.626	0.0048	41.626	0.01978		199000	0.09775	199000	0.08065	199000	0.0540832	199000	5.16738	199000	4.3884	199000	3.03517
41.748	7.03038e-06	41.748	8.84761e-07	41.748	5.37891e-07	41.748	0.0105	41.748	0.00463	41.748	0.02398		197500	0.09788	197500	0.08074	197500	0.0541381	197500	5.17395	197500	4.39478	197500	3.0395
41.8701	2.68501e-06	41.8701	1.42105e-06	41.8701	5.69361e-07	41.8701	0.0175	41.8701	0.0053	41.8701	0.01426		196000	0.09802	196000	0.08082	196000	0.0541967	196000	5.1808	196000	4.40163	196000	3.04378
41.9922	1.92707e-06	41.9922	3.09514e-06	41.9922	3.32637e-07	41.9922	0.01801	41.9922	0.00658	41.9922	0.0067		194500	0.09814	194500	0.08089	194500	0.0542581	194500	5.18773	194500	4.40803	194500	3.04786
42.1143	3.1501e-06	42.1143	4.35355e-06	42.1143	2.59295e-07	42.1143	0.01687	42.1143	0.00427	42.1143	0.00396		193000	0.09826	193000	0.08096	193000	0.0543155	193000	5.19569	193000	4.41427	193000	3.05178
42.2363	5.43587e-06	42.2363	3.9653e-06	42.2363	4.30215e-07	42.2363	0.01543	42.2363	0.00381	42.2363	0.00403		191500	0.09838	191500	0.08104	191500	0.0543737	191500	5.20394	191500	4.42134	191500	3.05578
42.3584	5.69962e-06	42.3584	5.26209e-06	42.3584	1.63235e-06	42.3584	0.0139	42.3584	0.00746	42.3584	0.00624		190000	0.0985	190000	0.08112	190000	0.0544312	190000	5.21134	190000	4.42849	190000	3.05958
42.4805	3.28066e-06	42.4805	3.83333e-06	42.4805	2.41723e-06	42.4805	0.00893	42.4805	0.01258	42.4805	0.00841		188500	0.09862	188500	0.0812	188500	0.0544883	188500	5.21913	188500	4.43635	188500	3.06391
42.6025	1.86295e-06	42.6025	2.21243e-06	42.6025	2.04645e-06	42.6025	0.0078	42.6025	0.01382	42.6025	0.00822		187000	0.09873	187000	0.08129	187000	0.0545549	187000	5.22652	187000	4.44403	187000	3.0683
42.7246	1.66721e-06	42.7246	3.37529e-06	42.7246	1.39323e-06	42.7246	0.01446	42.7246	0.00605	42.7246	0.00485		185500	0.09884	185500	0.08138	185500	0.054618	185500	5.23386	185500	4.45129	185500	3.07216
42.8467	1.25464e-06	42.8467	3.69075e-06	42.8467	9.6667e-07	42.8467	0.01104	42.8467	0.00206	42.8467	0.00318		184000	0.09898	184000	0.08147	184000	0.0546746	184000	5.24129	184000	4.45833	184000	3.07648
42.9688	1.79365e-06	42.9688	3.97067e-06	42.9688	1.08309e-06	42.9688	0.00775	42.9688	0.00278	42.9688	0.00454		182500	0.09911	182500	0.08156	182500	0.0547326	182500	5.24871	182500	4.46545	182500	3.08086
43.0908	3.48203e-06	43.0908	3.24532e-06	43.0908	1.0875e-06	43.0908	0.00608	43.0908	0.00438	43.0908	0.00713		181000	0.09924	181000	0.08164	181000	0.0547882	181000	5.25688	181000	4.47261	181000	3.08541
43.2129	3.76646e-06	43.2129	2.12151e-06	43.2129	8.20611e-07	43.2129	0.00371	43.2129	0.00622	43.2129	0.00606		179500	0.09936	179500	0.08173	179500	0.0548425	179500	5.26578	179500	4.48002	179500	3.09046
43.335	2.04259e-06	43.335	2.6027e-06	43.335	1.23341e-06	43.335	0.00751	43.335	0.00428	43.335	0.00306		178000	0.09948	178000	0.08182	178000	0.0549002	178000	5.27555	178000	4.48825	178000	3.09513
43.457	3.46323e-06	43.457	2.86141e-06	43.457	1.56314e-06	43.457	0.01636	43.457	0.00233	43.457	0.00323		176500	0.09963	176500	0.08191	176500	0.0549586	176500	5.28637	176500	4.49736	176500	3.09951
43.5791	4.14646e-06	43.5791	2.27624e-06	43.5791	1.36153e-06	43.5791	0.01317	43.5791	0.00176	43.5791	0.00361		175000	0.09977	175000	0.08199	175000	0.0550177	175000	5.29685	175000	4.50693	175000	3.10425
43.7012	2.09298e-06	43.7012	2.75125e-06	43.7012	1.13872e-06	43.7012	0.00837	43.7012	0.005	43.7012	0.00628		173500	0.09993	173500	0.08207	173500	0.0550761	173500	5.30645	173500	4.51503	173500	3.10966
43.8232	9.54455e-07	43.8232	3.80747e-06	43.8232	7.60695e-07	43.8232	0.01402	43.8232	0.01114	43.8232	0.0057		172000	0.1001	172000	0.08215	172000	0.0551366	172000	5.31635	172000	4.52334	172000	3.11553
43.9453	2.00968e-06	43.9453	3.30296e-06	43.9453	5.93764e-07	43.9453	0.01713	43.9453	0.01189	43.9453	0.00359		170500	0.10026	170500	0.08223	170500	0.0551974	170500	5.32679	170500	4.53172	170500	3.12101
44.0674	3.22782e-06	44.0674	2.13591e-06	44.0674	5.88164e-07	44.0674	0.02257	44.0674	0.02151	44.0674	0.00325		169000	0.10041	169000	0.08231	169000	0.0552555	169000	5.33764	169000	4.53972	169000	3.12632
44.1895	4.24301e-06	44.1895	1.92708e-06	44.1895	4.3667e-07	44.1895	0.03074	44.1895	0.02763	44.1895	0.00374		167500	0.10056	167500	0.08239	167500	0.0553115	167500	5.34909	167500	4.54933	167500	3.13167
44.3115	3.90669e-06	44.3115	2.44225e-06	44.3115	4.80074e-07	44.3115	0.04406	44.3115	0.01619	44.3115	0.00642		166000	0.10073	166000	0.08247	166000	0.055364	166000	5.36086	166000	4.56046	166000	3.13707
44.4336	3.0084e-06	44.4336	4.39501e-06	44.4336	6.01042e-07	44.4336	0.05383	44.4336	0.00884	44.4336	0.00825		164500	0.1009	164500	0.08256	164500	0.0554266	164500	5.37082	164500	4.57182	164500	3.14213
44.5557	2.23349e-06	44.5557	5.1563e-06	44.5557	4.28471e-07	44.5557	0.04454	44.5557	0.00672	44.5557	0.00772		163000	0.10106	163000	0.08265	163000	0.0554918	163000	5.38117	163000	4.58317	163000	3.14703
44.6777	1.46997e-06	44.6777	4.77983e-06	44.6777	4.69148e-07	44.6777	0.04213	44.6777	0.0075	44.6777	0.00731		161500	0.10122	161500	0.08274	161500	0.0555488	161500	5.39218	161500	4.5944	161500	3.15254
44.7998	1.466e-06	44.7998	3.44919e-06	44.7998	8.86442e-07	44.7998	0.04101	44.7998	0.01556	44.7998	0.00437		160000	0.10137	160000	0.08283	160000	0.0556055	160000	5.40356	160000	4.606	160000	3.1581
44.9219	1.47395e-06	44.9219	2.1129e-06	44.9219	1.36153e-06	44.9219	0.03791	44.9219	0.02572	44.9219	0.00331		158500	0.10154	158500	0.08292	158500	0.0556622	158500	5.41634	158500	4.61741	158500	3.16348
45.0439	1.3682e-06	45.0439	3.64604e-06	45.0439	1.04846e-06	45.0439	0.01953	45.0439	0.01988	45.0439	0.00457		157000	0.10172	157000	0.083	157000	0.0557211	157000	5.42858	157000	4.62882	157000	3.16907
45.166	1.08987e-06	45.166	4.06862e-06	45.166	4.19858e-07	45.166	0.00952	45.166	0.00761	45.166	0.00741		155500	0.10193	155500	0.08309	155500	0.0557877	155500	5.44035	155500	4.64088	155500	3.17447
45.2881	1.16146e-06	45.2881	2.55037e-06	45.2881	3.53532e-07	45.2881	0.00607	45.2881	0.00475	45.2881	0.00613		154000	0.10212	154000	0.08319	154000	0.0558495	154000	5.45217	154000	4.65232	154000	3.18018
45.4102	2.15333e-06	45.4102	2.93199e-06	45.4102	6.79844e-07	45.4102	0.00814	45.4102	0.00515	45.4102	0.00528		152500	0.1023	152500	0.08329	152500	0.0559067	152500	5.46431	152500	4.66515	152500	3.18655
45.5322	2.58165e-06	45.5322	3.3936e-06	45.5322	1.63014e-06	45.5322	0.00934	45.5322	0.00422	45.5322	0.00498		151000	0.10247	151000	0.08339	151000	0.0559677	151000	5.47803	151000	4.67885	151000	3.19289
45.6543	1.7481e-06	45.6543	3.79717e-06	45.6543	2.13995e-06	45.6543	0.00589	45.6543	0.00528	45.6543	0.00396		149500	0.10266	149500	0.08349	149500	0.0560298	149500	5.49433	149500	4.69327	149500	3.1994
45.7764	1.44433e-06	45.7764	3.4352e-06	45.7764	2.00531e-06	45.7764	0.00731	45.7764	0.0077	45.7764	0.00413		148000	0.10286	148000	0.08359	148000	0.056087	148000	5.50926	148000	4.70822	148000	3.20662
45.8984	2.89258e-06	45.8984	3.50569e-06	45.8984	1.8868e-06	45.8984	0.00857	45.8984	0.00609	45.8984	0.00234		146500	0.10305	146500	0.0837	146500	0.0561415	146500	5.52169	146500	4.72186	146500	3.21498
46.0205	5.29781e-06	46.0205	4.67741e-06	46.0205	1.42181e-06	46.0205	0.01028	46.0205	0.00467	46.0205	0.00199		145000	0.10326	145000	0.08381	145000	0.0561976	145000	5.5359	145000	4.73539	145000	3.22363
46.1426	3.49621e-06	46.1426	3.99223e-06	46.1426	1.07433e-06	46.1426	0.01556	46.1426	0.00412	46.1426	0.00411		143500	0.10344	143500	0.08392	143500	0.0562576	143500	5.5499	143500	4.75011	143500	3.23098
46.2646	1.13811e-06	46.2646	2.6027e-06	46.2646	9.34501e-07	46.2646	0.02609	46.2646	0.00264	46.2646	0.00472		142000	0.10361	142000	0.08402	142000	0.0563225	142000	5.56366	142000	4.76511	142000	3.23742
46.3867	1.00076e-06	46.3867	3.55346e-06	46.3867	1.08456e-06	46.3867	0.01823	46.3867	0.00141	46.3867	0.00601		140500	0.10381	140500	0.08413	140500	0.056388	140500	5.57828	140500	4.78027	140500	3.2446
46.5088	1.76475e-06	46.5088	2.82675e-06	46.5088	1.27242e-06	46.5088	0.01256	46.5088	0.00205	46.5088	0.01011		139000	0.104	139000	0.08423	139000	0.056458	139000	5.59339	139000	4.79729	139000	3.2522
46.6309	2.06484e-06	46.6309	2.34504e-06	46.6309	1.85639e-06	46.6309	0.01415	46.6309	0.00265	46.6309	0.00688		137500	0.10423	137500	0.08434	137500	0.0565286	137500	5.60929	137500	4.81488	137500	3.25984
46.7529	3.37071e-06	46.7529	2.30414e-06	46.7529	2.50722e-06	46.7529	0.00828	46.7529	0.00456	46.7529	0.00258		136000	0.10445	136000	0.08447	136000	0.056592	136000	5.62395	136000	4.83408	136000	3.26757
46.875	3.5776e-06	46.875	3.4213e-06	46.875	2.21961e-06	46.875	0.00543	46.875	0.00742	46.875	0.00365		134500	0.10464	134500	0.08459	134500	0.0566518	134500	5.64123	134500	4.85306	134500	3.27616
46.9971	2.75498e-06	46.9971	4.89111e-06	46.9971	1.83639e-06	46.9971	0.00613	46.9971	0.01112	46.9971	0.00852		133000	0.10484	133000	0.0847	133000	0.0567145	133000	5.66006	133000	4.87094	133000	3.28536
47.1191	4.42485e-06	47.1191	3.60677e-06	47.1191	1.33959e-06	47.1191	0.00541	47.1191	0.01048	47.1191	0.01202		131500	0.10503	131500	0.08482	131500	0.0567803	131500	5.67723	131500	4.88976	131500	3.29436
47.2412	4.8319e-06	47.2412	2.77368e-06	47.2412	7.08981e-07	47.2412	0.00394	47.2412	0.00769	47.2412	0.00782		130000	0.10524	130000	0.08493	130000	0.0568498	130000	5.69545	130000	4.91035	130000	3.30365
47.3633	4.27183e-06	47.3633	1.41529e-06	47.3633	3.34898e-07	47.3633	0.00608	47.3633	0.00834	47.3633	0.004		128500	0.10546	128500	0.08506	128500	0.05692	128500	5.71253	128500	4.93346	128500	3.31335
47.4854	3.89612e-06	47.4854	1.01166e-06	47.4854	3.55456e-07	47.4854	0.02095	47.4854	0.00556	47.4854	0.00279		127000	0.10569	127000	0.08518	127000	0.0569861	127000	5.73091	127000	4.95766	127000	3.32259
47.6074	2.87305e-06	47.6074	1.3498e-06	47.6074	1.77006e-07	47.6074	0.03115	47.6074	0.00315	47.6074	0.00237		125500	0.10592	125500	0.08532	125500	0.0570526	125500	5.7504	125500	4.98035	125500	3.33173
47.7295	2.98405e-06	47.7295	1.30135e-06	47.7295	1.07408e-07	47.7295	0.01315	47.7295	0.00407	47.7295	0.00258		124000	0.10613	124000	0.08546	124000	0.0571196	124000	5.77004	124000	5.0038	124000	3.34144
47.8516	3.37984e-06	47.8516	3.1672e-06	47.8516	2.40363e-07	47.8516	0.00863	47.8516	0.0083	47.8516	0.00289		122500	0.10633	122500	0.0856	122500	0.0571882	122500	5.78865	122500	5.0287	122500	3.35156
47.9736	2.83442e-06	47.9736	5.34826e-06	47.9736	8.56936e-07	47.9736	0.01236	47.9736	0.0089	47.9736	0.0043		121000	0.10657	121000	0.08574	121000	0.0572634	121000	5.80907	121000	5.05412	121000	3.36136
48.0957	1.83293e-06	48.0957	6.09053e-06	48.0957	1.30558e-06	48.0957	0.0071	48.0957	0.00556	48.0957	0.00566		119500	0.10685	119500	0.08588	119500	0.0573394	119500	5.83168	119500	5.08262	119500	3.37168
48.2178	2.13591e-06	48.2178	5.4432e-06	48.2178	8.30665e-07	48.2178	0.0033	48.2178	0.00441	48.2178	0.00444		118000	0.10714	118000	0.08604	118000	0.057409	118000	5.85349	118000	5.11015	118000	3.38276
48.3398	3.88033e-06	48.3398	4.06862e-06	48.3398	6.38803e-07	48.3398	0.0033	48.3398	0.00598	48.3398	0.00149		116500	0.10743	116500	0.08618	116500	0.057471	116500	5.87787	116500	5.13829	116500	3.39286
48.4619	3.83853e-06	48.4619	5.02536e-06	48.4619	1.41797e-06	48.4619	0.00722	48.4619	0.00817	48.4619	0.00183		115000	0.10773	115000	0.08634	115000	0.0575481	115000	5.90338	115000	5.17379	115000	3.40285
48.584	2.71058e-06	48.584	3.02883e-06	48.584	2.55175e-06	48.584	0.02045	48.584	0.00836	48.584	0.00266		113500	0.10802	113500	0.08652	113500	0.0576369	113500	5.93017	113500	5.21126	113500	3.41323
48.7061	2.79253e-06	48.7061	3.36614e-06	48.7061	2.85134e-06	48.7061	0.02728	48.7061	0.00549	48.7061	0.00225		112000	0.10835	112000	0.08668	112000	0.0577197	112000	5.95579	112000	5.24736	112000	3.42366
48.8281	4.65845e-06	48.8281	6.19867e-06	48.8281	2.09409e-06	48.8281	0.01724	48.8281	0.00319	48.8281	0.00754		110500	0.10869	110500	0.08683	110500	0.0578004	110500	5.97782	110500	5.2843	110500	3.43482
48.9502	6.49945e-06	48.9502	5.34104e-06	48.9502	2.67919e-06	48.9502	0.00675	48.9502	0.00473	48.9502	0.02074		109000	0.109	109000	0.08699	109000	0.0578763	109000	6.00329	109000	5.32222	109000	3.44728
49.0723	7.61496e-06	49.0723	4.60204e-06	49.0723	2.84364e-06	49.0723	0.00793	49.0723	0.00502	49.0723	0.02187		107500	0.10932	107500	0.08715	107500	0.0579473	107500	6.03198	107500	5.36318	107500	3.46045
49.1943	6.80561e-06	49.1943	2.78498e-06	49.1943	1.92289e-06	49.1943	0.01236	49.1943	0.00336	49.1943	0.00899		106000	0.10967	106000	0.08732	106000	0.0580193	106000	6.06037	106000	5.40903	106000	3.47387
49.3164	4.52176e-06	49.3164	2.01785e-06	49.3164	1.24348e-06	49.3164	0.01091	49.3164	0.00399	49.3164	0.00243		104500	0.11004	104500	0.08749	104500	0.0580973	104500	6.0891	104500	5.45316	104500	3.48782
49.4385	2.90828e-06	49.4385	2.70691e-06	49.4385	8.69797e-07	49.4385	0.00413	49.4385	0.00535	49.4385	0.00226		103000	0.11042	103000	0.08767	103000	0.0581739	103000	6.11904	103000	5.49507	103000	3.50117
49.5605	2.36737e-06	49.5605	3.06596e-06	49.5605	5.16486e-07	49.5605	0.00303	49.5605	0.00398	49.5605	0.00272		101500	0.11079	101500	0.08787	101500	0.058248	101500	6.14825	101500	5.53892	101500	3.51513
49.6826	2.35141e-06	49.6826	3.89085e-06	49.6826	5.88963e-07	49.6826	0.00247	49.6826	0.00321	49.6826	0.00492		100000	0.11112	100000	0.08806	100000	0.0583262	100000	6.17719	100000	5.58675	100000	3.52971
49.8047	2.28859e-06	49.8047	3.4213e-06	49.8047	6.97557e-07	49.8047	0.005	49.8047	0.00393	49.8047	0.00719		99875	0.11115	99875	0.08808	99875	0.0583334	99875	6.18001	99875	5.59125	99875	3.53088
49.9268	2.62038e-06	49.9268	1.42491e-06	49.9268	9.25684e-07	49.9268	0.01053	49.9268	0.00319	49.9268	0.00839		99750	0.11118	99750	0.0881	99750	0.0583407	99750	6.18297	99750	5.59594	99750	3.53206
50.0488	2.1015e-06	50.0488	8.47253e-07	50.0488	1.50704e-06	50.0488	0.01119	50.0488	0.00501	50.0488	0.0068		99625	0.11121	99625	0.08812	99625	0.0583483	99625	6.18581	99625	5.60064	99625	3.53319
50.1709	1.72459e-06	50.1709	1.54967e-06	50.1709	1.77528e-06	50.1709	0.01291	50.1709	0.01131	50.1709	0.00351		99500	0.11125	99500	0.08813	99500	0.0583561	99500	6.18851	99500	5.6052	99500	3.53435
50.293	1.16304e-06	50.293	3.34345e-06	50.293	1.33778e-06	50.293	0.01953	50.293	0.01114	50.293	0.00289		99375	0.11128	99375	0.08815	99375	0.0583636	99375	6.19117	99375	5.60953	99375	3.53556
50.415	6.3415e-07	50.415	2.6633e-06	50.415	4.30215e-07	50.415	0.02012	50.415	0.00834	50.415	0.00287		99250	0.11131	99250	0.08817	99250	0.0583716	99250	6.19383	99250	5.61387	99250	3.53677
50.5371	4.92983e-07	50.5371	1.7481e-06	50.5371	3.13402e-07	50.5371	0.01213	50.5371	0.00849	50.5371	0.0018		99125	0.11134	99125	0.08819	99125	0.0583795	99125	6.1965	99125	5.61839	99125	3.53795
50.6592	2.93131e-07	50.6592	2.9599e-06	50.6592	5.4596e-07	50.6592	0.00975	50.6592	0.01075	50.6592	0.00153		99000	0.11137	99000	0.08821	99000	0.0583876	99000	6.19915	99000	5.62297	99000	3.53913
50.7813	5.45674e-07	50.7813	2.63104e-06	50.7813	5.10228e-07	50.7813	0.00944	50.7813	0.01612	50.7813	0.00138		98875	0.1114	98875	0.08823	98875	0.0583955	98875	6.20182	98875	5.62759	98875	3.54026
50.9033	7.75882e-07	50.9033	1.34796e-06	50.9033	4.18723e-07	50.9033	0.00697	50.9033	0.0169	50.9033	0.00224		98750	0.11143	98750	0.08824	98750	0.0584034	98750	6.20457	98750	5.6322	98750	3.54137
51.0254	9.75353e-07	51.0254	1.54339e-06	51.0254	8.73335e-07	51.0254	0.00437	51.0254	0.0087	51.0254	0.00274		98625	0.11147	98625	0.08826	98625	0.0584113	98625	6.20739	98625	5.63671	98625	3.54252
51.1475	9.7403e-07	51.1475	2.15041e-06	51.1475	1.18914e-06	51.1475	0.00217	51.1475	0.0062	51.1475	0.00234		98500	0.11151	98500	0.08828	98500	0.0584192	98500	6.21027	98500	5.64128	98500	3.54374
51.2695	9.88649e-07	51.2695	1.30841e-06	51.2695	8.3292e-07	51.2695	0.00393	51.2695	0.00569	51.2695	0.00284		98375	0.11154	98375	0.0883	98375	0.0584269	98375	6.21327	98375	5.64616	98375	3.54494
51.3916	1.18689e-06	51.3916	1.51237e-06	51.3916	1.24685e-06	51.3916	0.00597	51.3916	0.00434	51.3916	0.00537		98250	0.11157	98250	0.08832	98250	0.0584347	98250	6.21634	98250	5.65128	98250	3.5461
51.5137	1.61391e-06	51.5137	1.48799e-06	51.5137	2.06035e-06	51.5137	0.00427	51.5137	0.00347	51.5137	0.00472		98125	0.11161	98125	0.08834	98125	0.0584427	98125	6.21935	98125	5.65629	98125	3.5473
51.6357	2.09298e-06	51.6357	1.03102e-06	51.6357	1.94121e-06	51.6357	0.00623	51.6357	0.00725	51.6357	0.00414		98000	0.11164	98000	0.08836	98000	0.0584508	98000	6.22234	98000	5.66104	98000	3.54856
51.7578	2.19453e-06	51.7578	1.82302e-06	51.7578	1.28977e-06	51.7578	0.00805	51.7578	0.00642	51.7578	0.00335		97875	0.11167	97875	0.08837	97875	0.0584587	97875	6.22532	97875	5.66558	97875	3.54986
51.8799	1.82302e-06	51.8799	3.24973e-06	51.8799	7.50468e-07	51.8799	0.00713	51.8799	0.00317	51.8799	0.00193		97750	0.1117	97750	0.08839	97750	0.0584666	97750	6.22817	97750	5.67012	97750	3.55108
52.002	2.52291e-06	52.002	3.64604e-06	52.002	9.42117e-07	52.002	0.00769	52.002	0.00317	52.002	0.00188		97625	0.11174	97625	0.08841	97625	0.0584746	97625	6.23092	97625	5.6749	97625	3.55225
52.124	3.88033e-06	52.124	3.40742e-06	52.124	8.91256e-07	52.124	0.00927	52.124	0.0031	52.124	0.00196		97500	0.11177	97500	0.08843	97500	0.058483	97500	6.2337	97500	5.67982	97500	3.55347
52.2461	6.99241e-06	52.2461	4.32419e-06	52.2461	4.33134e-07	52.2461	0.01506	52.2461	0.00507	52.2461	0.00204		97375	0.1118	97375	0.08845	97375	0.0584923	97375	6.23641	97375	5.68469	97375	3.55471
52.3682	7.45177e-06	52.3682	3.91197e-06	52.3682	3.57866e-07	52.3682	0.01147	52.3682	0.00563	52.3682	0.00259		97250	0.11184	97250	0.08846	97250	0.0585015	97250	6.23906	97250	5.68953	97250	3.55596
52.4902	4.97123e-06	52.4902	3.68077e-06	52.4902	4.72978e-07	52.4902	0.00698	52.4902	0.00754	52.4902	0.00219		97125	0.11187	97125	0.08848	97125	0.0585099	97125	6.24182	97125	5.69431	97125	3.55721
52.6123	5.1563e-06	52.6123	3.3936e-06	52.6123	6.3707e-07	52.6123	0.00689	52.6123	0.00735	52.6123	0.00209		97000	0.1119	97000	0.0885	97000	0.0585176	97000	6.24472	97000	5.69901	97000	3.55847
52.7344	2.84211e-06	52.7344	3.36614e-06	52.7344	6.61689e-07	52.7344	0.0053	52.7344	0.00516	52.7344	0.00308		96875	0.11193	96875	0.08852	96875	0.0585253	96875	6.24767	96875	5.70371	96875	3.55972
52.8564	9.98059e-07	52.8564	3.97605e-06	52.8564	3.57866e-07	52.8564	0.00272	52.8564	0.00271	52.8564	0.00214		96750	0.11197	96750	0.08854	96750	0.0585333	96750	6.25065	96750	5.70833	96750	3.561
52.9785	1.23109e-06	52.9785	3.00026e-06	52.9785	4.86614e-07	52.9785	0.00273	52.9785	0.00158	52.9785	0.00111		96625	0.112	96625	0.08855	96625	0.0585414	96625	6.25361	96625	5.7129	96625	3.5623
53.1006	2.05924e-06	53.1006	3.04527e-06	53.1006	8.63931e-07	53.1006	0.00443	53.1006	0.00217	53.1006	0.000944473		96500	0.11203	96500	0.08857	96500	0.0585495	96500	6.25653	96500	5.71753	96500	3.5636
53.2227	1.92448e-06	53.2227	3.29402e-06	53.2227	9.28192e-07	53.2227	0.01032	53.2227	0.00388	53.2227	0.00301		96375	0.11207	96375	0.08859	96375	0.0585576	96375	6.25946	96375	5.7222	96375	3.56495
53.3447	2.38669e-06	53.3447	2.36417e-06	53.3447	6.92857e-07	53.3447	0.01566	53.3447	0.00381	53.3447	0.00676		96250	0.1121	96250	0.08861	96250	0.0585654	96250	6.2624	96250	5.72683	96250	3.56631
53.4668	5.28351e-06	53.4668	2.53318e-06	53.4668	1.22012e-06	53.4668	0.01156	53.4668	0.00317	53.4668	0.00444		96125	0.11213	96125	0.08863	96125	0.058573	96125	6.26528	96125	5.73146	96125	3.56766
53.5889	4.22581e-06	53.5889	2.96393e-06	53.5889	1.6817e-06	53.5889	0.0073	53.5889	0.00281	53.5889	0.00215		96000	0.11216	96000	0.08865	96000	0.0585808	96000	6.26814	96000	5.73627	96000	3.569
53.7109	1.74102e-06	53.7109	1.93492e-06	53.7109	7.79458e-07	53.7109	0.0055	53.7109	0.00361	53.7109	0.00489		95875	0.1122	95875	0.08867	95875	0.0585889	95875	6.27109	95875	5.74133	95875	3.57036
53.833	1.81318e-06	53.833	1.60519e-06	53.833	3.24632e-07	53.833	0.00296	53.833	0.0041	53.833	0.0084		95750	0.11223	95750	0.08868	95750	0.0585971	95750	6.27416	95750	5.74659	95750	3.57173
53.9551	2.74381e-06	53.9551	1.36081e-06	53.9551	3.19836e-07	53.9551	0.00332	53.9551	0.00412	53.9551	0.00594		95625	0.11226	95625	0.0887	95625	0.0586051	95625	6.27717	95625	5.7519	95625	3.57311
54.0771	2.64532e-06	54.0771	2.41921e-06	54.0771	3.0961e-07	54.0771	0.00753	54.0771	0.00544	54.0771	0.00207		95500	0.1123	95500	0.08872	95500	0.0586127	95500	6.28009	95500	5.75705	95500	3.57448
54.1992	1.95599e-06	54.1992	3.87508e-06	54.1992	5.69361e-07	54.1992	0.00788	54.1992	0.00576	54.1992	0.00169		95375	0.11233	95375	0.08874	95375	0.0586199	95375	6.283	95375	5.76198	95375	3.57583
54.3213	1.30487e-06	54.3213	4.12408e-06	54.3213	8.96092e-07	54.3213	0.01182	54.3213	0.00258	54.3213	0.00187		95250	0.11237	95250	0.08876	95250	0.0586272	95250	6.28589	95250	5.7669	95250	3.57718
54.4434	5.44198e-07	54.4434	3.63618e-06	54.4434	1.01084e-06	54.4434	0.01738	54.4434	0.00444	54.4434	0.00191		95125	0.1124	95125	0.08878	95125	0.0586349	95125	6.28885	95125	5.77211	95125	3.57853
54.5654	5.72922e-07	54.5654	2.84981e-06	54.5654	8.99737e-07	54.5654	0.01701	54.5654	0.00605	54.5654	0.00137		95000	0.11243	95000	0.0888	95000	0.0586428	95000	6.29185	95000	5.77742	95000	3.5799
54.6875	1.40005e-06	54.6875	3.23656e-06	54.6875	8.90049e-07	54.6875	0.00755	54.6875	0.00561	54.6875	0.0012		94875	0.11247	94875	0.08881	94875	0.0586508	94875	6.29475	94875	5.78253	94875	3.58127
54.8096	1.64701e-06	54.8096	2.41921e-06	54.8096	5.96183e-07	54.8096	0.00613	54.8096	0.00541	54.8096	0.00195		94750	0.1125	94750	0.08883	94750	0.0586591	94750	6.29764	94750	5.78758	94750	3.58258
54.9316	2.96392e-06	54.9316	1.34069e-06	54.9316	7.17678e-07	54.9316	0.0156	54.9316	0.00574	54.9316	0.00416		94625	0.11254	94625	0.08885	94625	0.0586673	94625	6.30057	94625	5.79267	94625	3.58389
55.0537	4.96451e-06	55.0537	9.58337e-07	55.0537	1.29677e-06	55.0537	0.01524	55.0537	0.00401	55.0537	0.00535		94500	0.11257	94500	0.08887	94500	0.0586755	94500	6.30355	94500	5.79788	94500	3.5852
55.1758	4.12407e-06	55.1758	6.90613e-07	55.1758	1.27933e-06	55.1758	0.00722	55.1758	0.0034	55.1758	0.00306		94375	0.1126	94375	0.08889	94375	0.0586837	94375	6.30657	94375	5.80316	94375	3.58654
55.2979	2.44224e-06	55.2979	1.15363e-06	55.2979	7.81576e-07	55.2979	0.01234	55.2979	0.00496	55.2979	0.00215		94250	0.11263	94250	0.08891	94250	0.058692	94250	6.30957	94250	5.80835	94250	3.58791
55.4199	1.65372e-06	55.4199	1.91149e-06	55.4199	8.20611e-07	55.4199	0.02288	55.4199	0.00617	55.4199	0.00269		94125	0.11266	94125	0.08893	94125	0.0587002	94125	6.31257	94125	5.81355	94125	3.58929
55.542	1.77433e-06	55.542	2.66689e-06	55.542	8.06291e-07	55.542	0.01629	55.542	0.01089	55.542	0.00152		94000	0.1127	94000	0.08895	94000	0.0587084	94000	6.31567	94000	5.81884	94000	3.59064
55.6641	1.33345e-06	55.6641	3.32539e-06	55.6641	4.80724e-07	55.6641	0.0062	55.6641	0.01265	55.6641	0.00123		93875	0.11274	93875	0.08897	93875	0.0587167	93875	6.31878	93875	5.82423	93875	3.59192
55.7861	1.17411e-06	55.7861	1.96395e-06	55.7861	2.96083e-07	55.7861	0.00511	55.7861	0.01141	55.7861	0.00133		93750	0.11277	93750	0.08899	93750	0.0587252	93750	6.32186	93750	5.82969	93750	3.59316
55.9082	9.79317e-07	55.9082	1.33706e-06	55.9082	3.61274e-07	55.9082	0.00674	55.9082	0.01262	55.9082	0.0012		93625	0.11281	93625	0.08901	93625	0.0587335	93625	6.32499	93625	5.83497	93625	3.59442
56.0303	1.27865e-06	56.0303	1.02545e-06	56.0303	3.00117e-07	56.0303	0.00903	56.0303	0.00801	56.0303	0.00141		93500	0.11285	93500	0.08903	93500	0.0587416	93500	6.32808	93500	5.84001	93500	3.5957
56.1523	1.57932e-06	56.1523	3.25778e-07	56.1523	1.51077e-07	56.1523	0.01141	56.1523	0.00708	56.1523	0.000958641		93375	0.11288	93375	0.08905	93375	0.0587497	93375	6.33103	93375	5.84502	93375	3.59703
56.2744	1.94807e-06	56.2744	9.21442e-07	56.2744	1.1493e-07	56.2744	0.01139	56.2744	0.00853	56.2744	0.00101		93250	0.11292	93250	0.08906	93250	0.0587575	93250	6.33385	93250	5.85005	93250	3.59839
56.3965	3.58244e-06	56.3965	2.98406e-06	56.3965	2.79336e-07	56.3965	0.00883	56.3965	0.00488	56.3965	0.0022		93125	0.11295	93125	0.08908	93125	0.0587657	93125	6.33669	93125	5.85513	93125	3.5997
56.5186	3.16721e-06	56.5186	3.15437e-06	56.5186	3.90786e-07	56.5186	0.0157	56.5186	0.00385	56.5186	0.00321		93000	0.11299	93000	0.0891	93000	0.0587741	93000	6.33973	93000	5.86032	93000	3.60101
56.6406	1.39437e-06	56.6406	2.82675e-06	56.6406	7.70019e-07	56.6406	0.01506	56.6406	0.00374	56.6406	0.00292		92875	0.11302	92875	0.08912	92875	0.0587824	92875	6.34293	92875	5.86554	92875	3.60237
56.7627	7.7799e-07	56.7627	3.47733e-06	56.7627	9.77196e-07	56.7627	0.01246	56.7627	0.00377	56.7627	0.00216		92750	0.11305	92750	0.08914	92750	0.0587903	92750	6.34604	92750	5.87072	92750	3.60374
56.8848	6.10566e-07	56.8848	3.22344e-06	56.8848	4.5724e-07	56.8848	0.01071	56.8848	0.0034	56.8848	0.00241		92625	0.11309	92625	0.08916	92625	0.0587983	92625	6.34899	92625	5.87599	92625	3.60509
57.0068	9.9941e-07	57.0068	3.98143e-06	57.0068	3.88149e-07	57.0068	0.00667	57.0068	0.00256	57.0068	0.00381		92500	0.11313	92500	0.08918	92500	0.0588062	92500	6.35195	92500	5.88133	92500	3.60645
57.1289	9.72718e-07	57.1289	4.50343e-06	57.1289	5.76345e-07	57.1289	0.00829	57.1289	0.00194	57.1289	0.00504		92375	0.11316	92375	0.0892	92375	0.0588141	92375	6.355	92375	5.88666	92375	3.60778
57.251	7.15352e-07	57.251	3.48204e-06	57.251	4.95256e-07	57.251	0.01183	57.251	0.00287	57.251	0.00369		92250	0.1132	92250	0.08922	92250	0.0588223	92250	6.35817	92250	5.8921	92250	3.6091
57.373	1.23609e-06	57.373	3.41665e-06	57.373	3.59812e-07	57.373	0.01071	57.373	0.00274	57.373	0.00597		92125	0.11323	92125	0.08924	92125	0.0588307	92125	6.36143	92125	5.89762	92125	3.61042
57.4951	1.63148e-06	57.4951	2.89257e-06	57.4951	3.17675e-07	57.4951	0.00742	57.4951	0.00202	57.4951	0.01281		92000	0.11327	92000	0.08926	92000	0.058839	92000	6.36466	92000	5.90293	92000	3.61175
57.6172	1.54967e-06	57.6172	1.8986e-06	57.6172	9.26942e-07	57.6172	0.00707	57.6172	0.00166	57.6172	0.01168		91875	0.1133	91875	0.08928	91875	0.0588471	91875	6.36783	91875	5.90798	91875	3.61303
57.7393	1.29607e-06	57.7393	1.88834e-06	57.7393	2.13416e-06	57.7393	0.00644	57.7393	0.00277	57.7393	0.00422		91750	0.11334	91750	0.0893	91750	0.0588552	91750	6.37102	91750	5.91301	91750	3.61426
57.8613	8.55323e-07	57.8613	2.26088e-06	57.8613	1.56103e-06	57.8613	0.00378	57.8613	0.00329	57.8613	0.00159		91625	0.11337	91625	0.08932	91625	0.0588634	91625	6.37426	91625	5.91814	91625	3.61554
57.9834	1.8554e-06	57.9834	2.31352e-06	57.9834	5.92159e-07	57.9834	0.00527	57.9834	0.0037	57.9834	0.000965153		91500	0.11341	91500	0.08934	91500	0.0588715	91500	6.37753	91500	5.92339	91500	3.61688
58.1055	3.54385e-06	58.1055	2.74381e-06	58.1055	6.7801e-07	58.1055	0.00665	58.1055	0.00414	58.1055	0.0016		91375	0.11344	91375	0.08936	91375	0.0588793	91375	6.38073	91375	5.92878	91375	3.61826
58.2275	3.12884e-06	58.2275	2.84596e-06	58.2275	1.2707e-06	58.2275	0.00751	58.2275	0.00696	58.2275	0.00339		91250	0.11348	91250	0.08938	91250	0.058887	91250	6.3838	91250	5.9343	91250	3.61968
58.3496	2.30414e-06	58.3496	2.50588e-06	58.3496	1.51523e-06	58.3496	0.00672	58.3496	0.00653	58.3496	0.00311		91125	0.11352	91125	0.0894	91125	0.0588947	91125	6.38691	91125	5.94001	91125	3.62111
58.4717	2.18861e-06	58.4717	3.58731e-06	58.4717	8.79267e-07	58.4717	0.01078	58.4717	0.00318	58.4717	0.00381		91000	0.11356	91000	0.08941	91000	0.0589027	91000	6.3901	91000	5.94577	91000	3.62251
58.5938	1.92448e-06	58.5938	3.55346e-06	58.5938	5.88164e-07	58.5938	0.0131	58.5938	0.00337	58.5938	0.00753		90875	0.11359	90875	0.08943	90875	0.0589111	90875	6.39325	90875	5.95109	90875	3.62389
58.7158	1.77193e-06	58.7158	4.44287e-06	58.7158	5.32817e-07	58.7158	0.01242	58.7158	0.00305	58.7158	0.00918		90750	0.11364	90750	0.08945	90750	0.0589194	90750	6.39623	90750	5.95609	90750	3.62526
58.8379	2.44888e-06	58.8379	5.45799e-06	58.8379	3.30842e-07	58.8379	0.00904	58.8379	0.00236	58.8379	0.00828		90625	0.11368	90625	0.08947	90625	0.0589275	90625	6.39919	90625	5.96141	90625	3.62662
58.96	1.76713e-06	58.96	3.69075e-06	58.96	3.00117e-07	58.96	0.00349	58.96	0.00377	58.96	0.00461		90500	0.11372	90500	0.08949	90500	0.0589357	90500	6.40243	90500	5.96704	90500	3.628
59.082	6.56869e-07	59.082	3.91728e-06	59.082	3.98265e-07	59.082	0.00532	59.082	0.00503	59.082	0.00209		90375	0.11376	90375	0.08951	90375	0.0589441	90375	6.40593	90375	5.97256	90375	3.62941
59.2041	8.74053e-07	59.2041	3.44919e-06	59.2041	7.17678e-07	59.2041	0.01124	59.2041	0.004	59.2041	0.00248		90250	0.11379	90250	0.08953	90250	0.0589525	90250	6.4094	90250	5.97806	90250	3.63085
59.3262	1.76236e-06	59.3262	1.64925e-06	59.3262	7.92223e-07	59.3262	0.01139	59.3262	0.00252	59.3262	0.00357		90125	0.11383	90125	0.08955	90125	0.0589608	90125	6.41266	90125	5.98376	90125	3.63225
59.4482	2.14171e-06	59.4482	1.24955e-06	59.4482	5.57161e-07	59.4482	0.01319	59.4482	0.00333	59.4482	0.00522		90000	0.11387	90000	0.08957	90000	0.0589691	90000	6.41568	90000	5.9895	90000	3.63369
59.5703	2.54349e-06	59.5703	2.23955e-06	59.5703	5.45225e-07	59.5703	0.01436	59.5703	0.00512	59.5703	0.0059		89875	0.11391	89875	0.08959	89875	0.0589772	89875	6.41866	89875	5.99515	89875	3.63519
59.6924	9.92899e-06	59.6924	0.000163224	59.6924	1.99718e-06	59.6924	0.04676	59.6924	0.1047	59.6924	0.10016		89750	0.11394	89750	0.08961	89750	0.058985	89750	6.42175	89750	6.00084	89750	3.63667
59.8145	0.000296932	59.8145	0.00392	59.8145	6.06232e-05	59.8145	1.46236	59.8145	1.09629	59.8145	3.95327		89625	0.11398	89625	0.08963	89625	0.058993	89625	6.42501	89625	6.00653	89625	3.63806
59.9365	0.00158	59.9365	0.00185	59.9365	0.000312776	59.9365	7.26415	59.9365	0.6855	59.9365	21.357		89500	0.11402	89500	0.08965	89500	0.0590012	89500	6.42835	89500	6.01201	89500	3.63944
60.0586	0.00175	60.0586	0.00185	60.0586	0.000332872	60.0586	7.47369	60.0586	2.53217	60.0586	23.7356		89375	0.11406	89375	0.08967	89375	0.0590094	89375	6.4316	89375	6.01738	89375	3.64089
60.1807	0.000408156	60.1807	0.00184	60.1807	7.3772e-05	60.1807	1.62522	60.1807	0.9932	60.1807	5.53803		89250	0.1141	89250	0.08969	89250	0.0590174	89250	6.43479	89250	6.02266	89250	3.64246
60.3027	1.72733e-05	60.3027	3.56875e-05	60.3027	2.74528e-06	60.3027	0.06925	60.3027	0.09332	60.3027	0.1947		89125	0.11414	89125	0.08972	89125	0.0590253	89125	6.43797	89125	6.02791	89125	3.64403
60.4248	2.25171e-06	60.4248	1.19496e-06	60.4248	8.51158e-07	60.4248	0.00957	60.4248	0.00144	60.4248	0.00578		89000	0.11418	89000	0.08974	89000	0.0590334	89000	6.44124	89000	6.03338	89000	3.64552
60.5469	6.92481e-07	60.5469	1.74101e-06	60.5469	1.26898e-06	60.5469	0.00759	60.5469	0.001	60.5469	0.00719		88875	0.11422	88875	0.08976	88875	0.0590421	88875	6.44463	88875	6.03901	88875	3.64691
60.6689	4.16239e-07	60.6689	2.69594e-06	60.6689	1.11131e-06	60.6689	0.01185	60.6689	0.00271	60.6689	0.0043		88750	0.11426	88750	0.08978	88750	0.0590509	88750	6.44805	88750	6.04447	88750	3.64823
60.791	4.0021e-07	60.791	2.07604e-06	60.791	7.45405e-07	60.791	0.00667	60.791	0.00469	60.791	0.00347		88625	0.1143	88625	0.0898	88625	0.0590595	88625	6.45133	88625	6.0498	88625	3.64954
60.9131	9.50586e-07	60.9131	9.30209e-07	60.9131	5.72453e-07	60.9131	0.00406	60.9131	0.0041	60.9131	0.00453		88500	0.11434	88500	0.08982	88500	0.0590677	88500	6.45447	88500	6.0553	88500	3.65092
61.0352	1.99341e-06	61.0352	6.32432e-07	61.0352	4.82025e-07	61.0352	0.00664	61.0352	0.00257	61.0352	0.00308		88375	0.11437	88375	0.08984	88375	0.0590757	88375	6.45767	88375	6.06097	88375	3.65242
61.1572	2.60975e-06	61.1572	1.5602e-06	61.1572	6.44882e-07	61.1572	0.00718	61.1572	0.00298	61.1572	0.00114		88250	0.11441	88250	0.08986	88250	0.059084	88250	6.4609	88250	6.06659	88250	3.654
61.2793	1.59651e-06	61.2793	2.0124e-06	61.2793	7.26477e-07	61.2793	0.00382	61.2793	0.00339	61.2793	0.000383888		88125	0.11444	88125	0.08988	88125	0.0590922	88125	6.46408	88125	6.07217	88125	3.65557
61.4014	9.49291e-07	61.4014	3.17149e-06	61.4014	4.37259e-07	61.4014	0.00197	61.4014	0.00299	61.4014	0.000544368		88000	0.11448	88000	0.0899	88000	0.0591002	88000	6.46723	88000	6.0779	88000	3.65708
61.5234	6.77646e-07	61.5234	5.45799e-06	61.5234	3.03385e-07	61.5234	0.00365	61.5234	0.00275	61.5234	0.00128		87875	0.11452	87875	0.08992	87875	0.0591083	87875	6.47036	87875	6.08364	87875	3.65858
61.6455	6.02349e-07	61.6455	3.33439e-06	61.6455	3.87624e-07	61.6455	0.00856	61.6455	0.00229	61.6455	0.00182		87750	0.11456	87750	0.08994	87750	0.0591169	87750	6.47351	87750	6.08935	87750	3.6601
61.7676	8.0477e-07	61.7676	1.67399e-06	61.7676	3.55456e-07	61.7676	0.01502	61.7676	0.0041	61.7676	0.00217		87625	0.1146	87625	0.08996	87625	0.0591261	87625	6.47686	87625	6.09528	87625	3.66167
61.8896	1.48799e-06	61.8896	2.12438e-06	61.8896	3.9719e-07	61.8896	0.01752	61.8896	0.00516	61.8896	0.00283		87500	0.11464	87500	0.08998	87500	0.0591356	87500	6.48036	87500	6.10138	87500	3.66325
62.0117	2.22745e-06	62.0117	1.67625e-06	62.0117	2.80474e-07	62.0117	0.01551	62.0117	0.00315	62.0117	0.00296		87375	0.11468	87375	0.09	87375	0.059145	87375	6.48383	87375	6.10726	87375	3.66477
62.1338	2.05367e-06	62.1338	2.50249e-06	62.1338	3.13826e-07	62.1338	0.00841	62.1338	0.00124	62.1338	0.00199		87250	0.11472	87250	0.09002	87250	0.0591538	87250	6.4872	87250	6.11278	87250	3.66626
62.2559	2.31352e-06	62.2559	5.73834e-06	62.2559	9.69289e-07	62.2559	0.00946	62.2559	0.00302	62.2559	0.00146		87125	0.11476	87125	0.09005	87125	0.0591622	87125	6.49057	87125	6.11821	87125	3.66779
62.3779	1.868e-06	62.3779	7.05897e-06	62.3779	1.20372e-06	62.3779	0.01138	62.3779	0.00653	62.3779	0.00159		87000	0.11481	87000	0.09007	87000	0.0591706	87000	6.49403	87000	6.12368	87000	3.66933
62.5	1.25464e-06	62.5	3.98682e-06	62.5	7.20595e-07	62.5	0.01132	62.5	0.00372	62.5	0.00283		86875	0.11485	86875	0.09009	86875	0.059179	86875	6.49744	86875	6.12919	86875	3.67089
62.6221	6.85029e-07	62.6221	2.31038e-06	62.6221	5.57918e-07	62.6221	0.00868	62.6221	0.00181	62.6221	0.00388		86750	0.1149	86750	0.09011	86750	0.059187	86750	6.50085	86750	6.13479	86750	3.67246
62.7441	8.588e-07	62.7441	2.74009e-06	62.7441	3.45022e-07	62.7441	0.0061	62.7441	0.00285	62.7441	0.00284		86625	0.11494	86625	0.09013	86625	0.0591952	86625	6.50431	86625	6.1404	86625	3.674
62.8662	1.96395e-06	62.8662	2.41593e-06	62.8662	3.12554e-07	62.8662	0.00457	62.8662	0.00299	62.8662	0.00339		86500	0.11498	86500	0.09015	86500	0.0592039	86500	6.5077	86500	6.14625	86500	3.67554
62.9883	1.73866e-06	62.9883	3.01247e-06	62.9883	3.98803e-07	62.9883	0.00586	62.9883	0.0028	62.9883	0.00462		86375	0.11502	86375	0.09018	86375	0.0592129	86375	6.51093	86375	6.15238	86375	3.67706
63.1104	7.97179e-07	63.1104	5.93586e-06	63.1104	3.74217e-07	63.1104	0.0077	63.1104	0.00386	63.1104	0.00226		86250	0.11506	86250	0.0902	86250	0.0592222	86250	6.51414	86250	6.15844	86250	3.67855
63.2324	8.35866e-07	63.2324	4.50953e-06	63.2324	3.23753e-07	63.2324	0.00668	63.2324	0.00332	63.2324	0.00138		86125	0.11511	86125	0.09022	86125	0.0592313	86125	6.51746	86125	6.16441	86125	3.68003
63.3545	2.1215e-06	63.3545	2.30414e-06	63.3545	2.83144e-07	63.3545	0.00482	63.3545	0.0016	63.3545	0.00199		86000	0.11515	86000	0.09024	86000	0.0592401	86000	6.52104	86000	6.17045	86000	3.68151
63.4766	2.08167e-06	63.4766	1.28386e-06	63.4766	5.52658e-07	63.4766	0.00352	63.4766	0.00305	63.4766	0.00196		85875	0.1152	85875	0.09026	85875	0.0592483	85875	6.52472	85875	6.17643	85875	3.683
63.5986	1.1757e-06	63.5986	1.01166e-06	63.5986	1.22012e-06	63.5986	0.00224	63.5986	0.00547	63.5986	0.0016		85750	0.11524	85750	0.09028	85750	0.0592566	85750	6.52824	85750	6.18223	85750	3.6845
63.7207	7.83269e-07	63.7207	2.59214e-06	63.7207	1.27933e-06	63.7207	0.00312	63.7207	0.00365	63.7207	0.00119		85625	0.11528	85625	0.0903	85625	0.0592654	85625	6.53162	85625	6.18802	85625	3.686
63.8428	4.15672e-07	63.8428	3.54386e-06	63.8428	1.22012e-06	63.8428	0.0056	63.8428	0.0018	63.8428	0.00132		85500	0.11532	85500	0.09033	85500	0.0592745	85500	6.53487	85500	6.19394	85500	3.68752
63.9648	2.73946e-07	63.9648	1.54548e-06	63.9648	1.58875e-06	63.9648	0.0048	63.9648	0.00216	63.9648	0.00347		85375	0.11536	85375	0.09035	85375	0.0592836	85375	6.53813	85375	6.20007	85375	3.68908
64.0869	6.83174e-07	64.0869	7.87527e-07	64.0869	1.35785e-06	64.0869	0.00676	64.0869	0.00174	64.0869	0.00407		85250	0.11541	85250	0.09037	85250	0.0592923	85250	6.54147	85250	6.20646	85250	3.69063
64.209	9.17705e-07	64.209	1.66947e-06	64.209	1.05988e-06	64.209	0.0146	64.209	0.00205	64.209	0.00157		85125	0.11545	85125	0.09039	85125	0.0593007	85125	6.54486	85125	6.21286	85125	3.69211
64.3311	5.92648e-07	64.3311	2.08731e-06	64.3311	6.54557e-07	64.3311	0.01847	64.3311	0.00173	64.3311	0.00132		85000	0.11549	85000	0.09041	85000	0.0593089	85000	6.54838	85000	6.21906	85000	3.69356
64.4531	7.45006e-07	64.4531	2.25781e-06	64.4531	2.40363e-07	64.4531	0.01543	64.4531	0.00136	64.4531	0.0016		84875	0.11553	84875	0.09043	84875	0.0593174	84875	6.55201	84875	6.22491	84875	3.6951
64.5752	1.78638e-06	64.5752	3.04115e-06	64.5752	1.73918e-07	64.5752	0.01355	64.5752	0.00192	64.5752	0.00134		84750	0.11558	84750	0.09046	84750	0.0593264	84750	6.55564	84750	6.23046	84750	3.69669
64.6973	2.75498e-06	64.6973	2.48224e-06	64.6973	2.27385e-07	64.6973	0.0157	64.6973	0.00188	64.6973	0.00236		84625	0.11562	84625	0.09048	84625	0.0593356	84625	6.55929	84625	6.23615	84625	3.69829
64.8193	2.02606e-06	64.8193	2.6525e-06	64.8193	3.66199e-07	64.8193	0.0082	64.8193	0.00156	64.8193	0.00199		84500	0.11566	84500	0.0905	84500	0.0593448	84500	6.56296	84500	6.24206	84500	3.69983
64.9414	1.6161e-06	64.9414	4.57718e-06	64.9414	3.07101e-07	64.9414	0.00438	64.9414	0.00236	64.9414	0.00216		84375	0.1157	84375	0.09052	84375	0.0593537	84375	6.56656	84375	6.24792	84375	3.70127
65.0635	1.07085e-06	65.0635	4.10735e-06	65.0635	4.03694e-07	65.0635	0.00667	65.0635	0.00257	65.0635	0.00273		84250	0.11574	84250	0.09054	84250	0.0593625	84250	6.57013	84250	6.25369	84250	3.7027
65.1855	9.15226e-07	65.1855	1.79607e-06	65.1855	5.214e-07	65.1855	0.00979	65.1855	0.00175	65.1855	0.00236		84125	0.11578	84125	0.09056	84125	0.0593713	84125	6.57382	84125	6.2593	84125	3.70423
65.3076	9.46725e-07	65.3076	1.19173e-06	65.3076	3.92909e-07	65.3076	0.01082	65.3076	0.0012	65.3076	0.00237		84000	0.11582	84000	0.09058	84000	0.0593801	84000	6.57762	84000	6.26485	84000	3.70583
65.4297	9.51871e-07	65.4297	1.33706e-06	65.4297	4.09196e-07	65.4297	0.01289	65.4297	0.00267	65.4297	0.00212		83875	0.11587	83875	0.09061	83875	0.0593888	83875	6.58133	83875	6.27053	83875	3.70745
65.5518	1.24617e-06	65.5518	2.49911e-06	65.5518	4.46231e-07	65.5518	0.00967	65.5518	0.00698	65.5518	0.00136		83750	0.11591	83750	0.09063	83750	0.0593974	83750	6.58485	83750	6.27624	83750	3.70906
65.6738	1.97195e-06	65.6738	3.03705e-06	65.6738	3.61274e-07	65.6738	0.00768	65.6738	0.00859	65.6738	0.00179		83625	0.11596	83625	0.09065	83625	0.0594063	83625	6.5884	83625	6.28198	83625	3.71067
65.7959	2.23652e-06	65.7959	2.30414e-06	65.7959	5.51159e-07	65.7959	0.00938	65.7959	0.00455	65.7959	0.00239		83500	0.116	83500	0.09067	83500	0.0594151	83500	6.59221	83500	6.28785	83500	3.71228
65.918	9.9941e-07	65.918	1.87814e-06	65.918	5.6095e-07	65.918	0.00713	65.918	0.00307	65.918	0.00209		83375	0.11605	83375	0.0907	83375	0.0594234	83375	6.59613	83375	6.29373	83375	3.71387
66.04	5.44198e-07	66.04	2.23955e-06	66.04	4.45624e-07	66.04	0.00498	66.04	0.0051	66.04	0.00215		83250	0.11609	83250	0.09072	83250	0.0594316	83250	6.59994	83250	6.29956	83250	3.71544
66.1621	1.13043e-06	66.1621	1.97729e-06	66.1621	2.91308e-07	66.1621	0.00215	66.1621	0.00891	66.1621	0.00174		83125	0.11614	83125	0.09074	83125	0.0594401	83125	6.60363	83125	6.30536	83125	3.71701
66.2842	1.15989e-06	66.2842	1.52677e-06	66.2842	2.0212e-07	66.2842	0.00147	66.2842	0.00737	66.2842	0.002		83000	0.11618	83000	0.09076	83000	0.0594489	83000	6.60725	83000	6.31121	83000	3.71857
66.4063	8.71689e-07	66.4063	1.87307e-06	66.4063	2.68218e-07	66.4063	0.00195	66.4063	0.00336	66.4063	0.00274		82875	0.11623	82875	0.09078	82875	0.0594579	82875	6.61092	82875	6.31706	82875	3.7201
66.5283	8.85967e-07	66.5283	1.96395e-06	66.5283	2.80855e-07	66.5283	0.00513	66.5283	0.0036	66.5283	0.00349		82750	0.11627	82750	0.0908	82750	0.059467	82750	6.61459	82750	6.32271	82750	3.7216
66.6504	6.37596e-07	66.6504	3.14583e-06	66.6504	6.31066e-07	66.6504	0.01407	66.6504	0.00899	66.6504	0.00324		82625	0.11631	82625	0.09082	82625	0.0594761	82625	6.61808	82625	6.32817	82625	3.72315
66.7725	5.53857e-07	66.7725	3.651e-06	66.7725	8.22835e-07	66.7725	0.01541	66.7725	0.01071	66.7725	0.00229		82500	0.11636	82500	0.09085	82500	0.0594853	82500	6.62155	82500	6.3337	82500	3.72485
66.8945	9.75353e-07	66.8945	2.54348e-06	66.8945	8.62761e-07	66.8945	0.01713	66.8945	0.00607	66.8945	0.00183		82375	0.1164	82375	0.09087	82375	0.0594948	82375	6.62525	82375	6.33949	82375	3.72659
67.0166	1.05932e-06	67.0166	2.45551e-06	67.0166	8.08479e-07	67.0166	0.01543	67.0166	0.00431	67.0166	0.00236		82250	0.11644	82250	0.09089	82250	0.0595041	82250	6.62908	82250	6.34539	82250	3.72826
67.1387	1.09875e-06	67.1387	1.94807e-06	67.1387	6.65277e-07	67.1387	0.00508	67.1387	0.00793	67.1387	0.00247		82125	0.11648	82125	0.09091	82125	0.0595134	82125	6.63285	82125	6.35119	82125	3.72987
67.2607	8.69327e-07	67.2607	1.56866e-06	67.2607	9.70605e-07	67.2607	0.0017	67.2607	0.0104	67.2607	0.00235		82000	0.11653	82000	0.09093	82000	0.0595227	82000	6.63664	82000	6.35693	82000	3.73146
67.3828	1.04791e-06	67.3828	3.34797e-06	67.3828	8.93672e-07	67.3828	0.00665	67.3828	0.00566	67.3828	0.00409		81875	0.11657	81875	0.09095	81875	0.0595319	81875	6.64051	81875	6.36296	81875	3.73308
67.5049	1.7888e-06	67.5049	4.34179e-06	67.5049	7.39373e-07	67.5049	0.01018	67.5049	0.00458	67.5049	0.00645		81750	0.11661	81750	0.09097	81750	0.0595409	81750	6.64446	81750	6.36946	81750	3.73477
67.627	1.86547e-06	67.627	1.87307e-06	67.627	1.29327e-06	67.627	0.0072	67.627	0.00463	67.627	0.00803		81625	0.11666	81625	0.09099	81625	0.0595499	81625	6.64835	81625	6.376	81625	3.73644
67.749	1.26487e-06	67.749	1.82302e-06	67.749	1.7162e-06	67.749	0.00612	67.749	0.003	67.749	0.00426		81500	0.1167	81500	0.09102	81500	0.0595589	81500	6.65202	81500	6.38193	81500	3.73805
67.8711	1.29959e-06	67.8711	2.88475e-06	67.8711	1.4451e-06	67.8711	0.0049	67.8711	0.00168	67.8711	0.0012		81375	0.11675	81375	0.09104	81375	0.0595679	81375	6.65554	81375	6.38737	81375	3.73966
67.9932	1.63812e-06	67.9932	3.98143e-06	67.9932	8.6043e-07	67.9932	0.0113	67.9932	0.00301	67.9932	0.00177		81250	0.11679	81250	0.09106	81250	0.0595766	81250	6.65909	81250	6.39284	81250	3.74128
68.1152	1.31373e-06	68.1152	4.46095e-06	68.1152	2.46627e-07	68.1152	0.01346	68.1152	0.00523	68.1152	0.00219		81125	0.11684	81125	0.09108	81125	0.0595851	81125	6.66263	81125	6.39852	81125	3.7429
68.2373	1.38309e-06	68.2373	2.44556e-06	68.2373	1.78934e-07	68.2373	0.00727	68.2373	0.00317	68.2373	0.00112		81000	0.11688	81000	0.09111	81000	0.0595935	81000	6.66621	81000	6.40455	81000	3.74448
68.3594	1.45414e-06	68.3594	1.64701e-06	68.3594	2.70406e-07	68.3594	0.00676	68.3594	0.00107	68.3594	0.000850976		80875	0.11693	80875	0.09113	80875	0.0596023	80875	6.66995	80875	6.41094	80875	3.74606
68.4814	7.00021e-07	68.4814	1.83789e-06	68.4814	3.14251e-07	68.4814	0.00511	68.4814	0.00112	68.4814	0.000910573		80750	0.11697	80750	0.09115	80750	0.0596111	80750	6.67387	80750	6.41747	80750	3.7477
68.6035	3.73511e-07	68.6035	1.03381e-06	68.6035	6.10887e-07	68.6035	0.00265	68.6035	0.00279	68.6035	0.000929253		80625	0.11702	80625	0.09118	80625	0.0596195	80625	6.67794	80625	6.42385	80625	3.74935
68.7256	7.96106e-07	68.7256	9.83302e-07	68.7256	7.9653e-07	68.7256	0.00335	68.7256	0.00451	68.7256	0.00105		80500	0.11706	80500	0.0912	80500	0.059628	80500	6.68208	80500	6.43002	80500	3.75097
68.8477	1.43458e-06	68.8477	7.31019e-07	68.8477	5.44484e-07	68.8477	0.00481	68.8477	0.00294	68.8477	0.00162		80375	0.11711	80375	0.09122	80375	0.0596368	80375	6.68601	80375	6.436	80375	3.75261
68.9697	1.11223e-06	68.9697	7.63377e-07	68.9697	3.39922e-07	68.9697	0.0032	68.9697	0.00237	68.9697	0.00238		80250	0.11716	80250	0.09125	80250	0.0596458	80250	6.68969	80250	6.44185	80250	3.75427
69.0918	5.42724e-07	69.0918	1.21618e-06	69.0918	2.27078e-07	69.0918	0.00171	69.0918	0.00356	69.0918	0.00247		80125	0.1172	80125	0.09127	80125	0.059655	80125	6.69333	80125	6.44769	80125	3.75599
69.2139	5.77594e-07	69.2139	1.97462e-06	69.2139	2.5824e-07	69.2139	0.000878378	69.2139	0.00682	69.2139	0.00149		80000	0.11724	80000	0.09129	80000	0.0596641	80000	6.69701	80000	6.45355	80000	3.75775
69.3359	8.17948e-07	69.3359	2.07604e-06	69.3359	3.52575e-07	69.3359	0.00179	69.3359	0.00789	69.3359	0.00166		79875	0.11728	79875	0.09131	79875	0.0596728	79875	6.70085	79875	6.45948	79875	3.75949
69.458	9.15226e-07	69.458	2.20047e-06	69.458	3.71192e-07	69.458	0.00338	69.458	0.00541	69.458	0.00458		79750	0.11732	79750	0.09133	79750	0.0596811	79750	6.7049	79750	6.46566	79750	3.76117
69.5801	7.99337e-07	69.5801	1.12738e-06	69.5801	3.94508e-07	69.5801	0.00619	69.5801	0.00295	69.5801	0.00587		79625	0.11737	79625	0.09136	79625	0.0596897	79625	6.70904	79625	6.47199	79625	3.76287
69.7021	8.72865e-07	69.7021	4.65733e-07	69.7021	9.75876e-07	69.7021	0.00846	69.7021	0.00121	69.7021	0.00417		79500	0.11741	79500	0.09138	79500	0.0596988	79500	6.71307	79500	6.47815	79500	3.7646
69.8242	9.49291e-07	69.8242	9.68775e-07	69.8242	1.07287e-06	69.8242	0.01043	69.8242	0.00138	69.8242	0.00342		79375	0.11745	79375	0.0914	79375	0.0597083	79375	6.71686	79375	6.48416	79375	3.7663
69.9463	8.12429e-07	69.9463	1.06507e-06	69.9463	6.52788e-07	69.9463	0.01298	69.9463	0.00125	69.9463	0.00402		79250	0.1175	79250	0.09143	79250	0.0597177	79250	6.72051	79250	6.49009	79250	3.76795
70.0684	8.72865e-07	70.0684	1.05645e-06	70.0684	4.91915e-07	70.0684	0.0118	70.0684	0.00108	70.0684	0.00273		79125	0.11755	79125	0.09145	79125	0.0597271	79125	6.7243	79125	6.49601	79125	3.76956
70.1904	9.1028e-07	70.1904	1.56231e-06	70.1904	4.8596e-07	70.1904	0.00821	70.1904	0.00282	70.1904	0.00151		79000	0.1176	79000	0.09147	79000	0.0597364	79000	6.72815	79000	6.50201	79000	3.7712
70.3125	7.95024e-07	70.3125	2.11863e-06	70.3125	1.11734e-06	70.3125	0.00874	70.3125	0.00365	70.3125	0.00288		78875	0.11764	78875	0.0915	78875	0.0597461	78875	6.73201	78875	6.50807	78875	3.77285
70.4346	5.36155e-07	70.4346	1.25634e-06	70.4346	1.68398e-06	70.4346	0.01298	70.4346	0.00183	70.4346	0.0054		78750	0.11769	78750	0.09152	78750	0.0597563	78750	6.73591	78750	6.51439	78750	3.77451
70.5566	6.69442e-07	70.5566	6.55093e-07	70.5566	8.26181e-07	70.5566	0.00969	70.5566	0.00305	70.5566	0.00422		78625	0.11773	78625	0.09154	78625	0.0597661	78625	6.73985	78625	6.52114	78625	3.77618
70.6787	1.26316e-06	70.6787	1.22942e-06	70.6787	2.24326e-07	70.6787	0.00584	70.6787	0.00624	70.6787	0.00213		78500	0.11778	78500	0.09156	78500	0.0597755	78500	6.74375	78500	6.52798	78500	3.77786
70.8008	1.99072e-06	70.8008	1.60519e-06	70.8008	2.00213e-07	70.8008	0.01231	70.8008	0.0059	70.8008	0.00222		78375	0.11782	78375	0.09159	78375	0.0597851	78375	6.74757	78375	6.53445	78375	3.77962
70.9229	2.15625e-06	70.9229	1.78154e-06	70.9229	4.73617e-07	70.9229	0.01638	70.9229	0.00349	70.9229	0.00188		78250	0.11787	78250	0.09161	78250	0.0597947	78250	6.7514	78250	6.54057	78250	3.78136
71.0449	1.42298e-06	71.0449	2.86141e-06	71.0449	5.86574e-07	71.0449	0.01313	71.0449	0.00362	71.0449	0.00121		78125	0.11792	78125	0.09163	78125	0.0598043	78125	6.75533	78125	6.54656	78125	3.78303
71.167	1.46401e-06	71.167	2.71058e-06	71.167	9.40849e-07	71.167	0.00846	71.167	0.00497	71.167	0.00149		78000	0.11796	78000	0.09165	78000	0.059814	78000	6.75938	78000	6.55265	78000	3.7847
71.2891	2.39639e-06	71.2891	2.4789e-06	71.2891	9.13239e-07	71.2891	0.00535	71.2891	0.00368	71.2891	0.0027		77875	0.118	77875	0.09167	77875	0.0598244	77875	6.76356	77875	6.55886	77875	3.78641
71.4111	2.23956e-06	71.4111	2.02058e-06	71.4111	5.65522e-07	71.4111	0.00389	71.4111	0.0018	71.4111	0.00331		77750	0.11805	77750	0.0917	77750	0.0598356	77750	6.76785	77750	6.56492	77750	3.78818
71.5332	1.02823e-06	71.5332	1.65147e-06	71.5332	4.19858e-07	71.5332	0.0029	71.5332	0.00222	71.5332	0.00222		77625	0.11809	77625	0.09172	77625	0.0598462	77625	6.77218	77625	6.57079	77625	3.78996
71.6553	6.18883e-07	71.6553	2.56075e-06	71.6553	1.58623e-07	71.6553	0.00419	71.6553	0.00209	71.6553	0.00303		77500	0.11813	77500	0.09174	77500	0.0598558	77500	6.77641	77500	6.57676	77500	3.79168
71.7773	7.99337e-07	71.7773	2.51948e-06	71.7773	8.11578e-08	71.7773	0.00497	71.7773	0.000951862	71.7773	0.00303		77375	0.11818	77375	0.09177	77375	0.0598648	77375	6.78049	77375	6.58287	77375	3.79338
71.8994	1.07959e-06	71.8994	1.43848e-06	71.8994	2.47965e-07	71.8994	0.00333	71.8994	0.000493648	71.8994	0.00152		77250	0.11823	77250	0.09179	77250	0.0598735	77250	6.7844	77250	6.58881	77250	3.79504
72.0215	8.79984e-07	72.0215	1.50216e-06	72.0215	6.55447e-07	72.0215	0.0049	72.0215	0.001	72.0215	0.00217		77125	0.11827	77125	0.09181	77125	0.0598825	77125	6.78822	77125	6.59457	77125	3.79665
72.1436	9.70087e-07	72.1436	2.24867e-06	72.1436	8.97303e-07	72.1436	0.00707	72.1436	0.00131	72.1436	0.00276		77000	0.11832	77000	0.09184	77000	0.0598921	77000	6.79195	77000	6.60036	77000	3.79829
72.2656	1.05932e-06	72.2656	1.66045e-06	72.2656	5.30662e-07	72.2656	0.00576	72.2656	0.00151	72.2656	0.00221		76875	0.11837	76875	0.09186	76875	0.0599018	76875	6.79568	76875	6.60608	76875	3.79999
72.3877	7.8753e-07	72.3877	8.75229e-07	72.3877	3.58353e-07	72.3877	0.00935	72.3877	0.00179	72.3877	0.00162		76750	0.11842	76750	0.09189	76750	0.0599111	76750	6.79952	76750	6.61174	76750	3.80172
72.5098	7.57204e-07	72.5098	5.7838e-07	72.5098	2.41339e-07	72.5098	0.01328	72.5098	0.00203	72.5098	0.00156		76625	0.11846	76625	0.09191	76625	0.0599201	76625	6.80335	76625	6.61766	76625	3.8035
72.6318	1.90116e-06	72.6318	8.63465e-07	72.6318	2.48635e-07	72.6318	0.0084	72.6318	0.00142	72.6318	0.0011		76500	0.11851	76500	0.09193	76500	0.0599293	76500	6.80711	76500	6.62387	76500	3.80531
72.7539	2.31039e-06	72.7539	1.11072e-06	72.7539	3.04205e-07	72.7539	0.005	72.7539	0.00214	72.7539	0.00141		76375	0.11855	76375	0.09195	76375	0.0599387	76375	6.81092	76375	6.63013	76375	3.80714
72.876	1.9613e-06	72.876	1.33706e-06	72.876	2.86227e-07	72.876	0.00529	72.876	0.00311	72.876	0.00251		76250	0.1186	76250	0.09198	76250	0.0599482	76250	6.81494	76250	6.63633	76250	3.80897
72.998	1.41721e-06	72.998	2.08166e-06	72.998	4.53539e-07	72.998	0.00342	72.998	0.00175	72.998	0.0016		76125	0.11865	76125	0.092	76125	0.059958	76125	6.81907	76125	6.64262	76125	3.81072
73.1201	7.3798e-07	73.1201	2.67051e-06	73.1201	4.70421e-07	73.1201	0.00262	73.1201	0.00248	73.1201	0.00101		76000	0.1187	76000	0.09202	76000	0.0599678	76000	6.82323	76000	6.64909	76000	3.81237
73.2422	6.03165e-07	73.2422	2.6633e-06	73.2422	4.79424e-07	73.2422	0.00397	73.2422	0.00481	73.2422	0.00169		75875	0.11875	75875	0.09205	75875	0.0599773	75875	6.82741	75875	6.6556	75875	3.81399
73.3643	5.49377e-07	73.3643	2.70691e-06	73.3643	5.6476e-07	73.3643	0.00388	73.3643	0.00379	73.3643	0.00181		75750	0.11879	75750	0.09207	75750	0.0599863	75750	6.83155	75750	6.66217	75750	3.81562
73.4863	3.42979e-07	73.4863	2.30726e-06	73.4863	3.64716e-07	73.4863	0.0061	73.4863	0.00208	73.4863	0.000988963		75625	0.11884	75625	0.09209	75625	0.0599953	75625	6.83572	75625	6.66875	75625	3.81727
73.6084	1.39216e-07	73.6084	1.94543e-06	73.6084	2.07386e-07	73.6084	0.00724	73.6084	0.00138	73.6084	0.000911804		75500	0.11889	75500	0.09212	75500	0.0600049	75500	6.8399	75500	6.67527	75500	3.81892
73.7305	7.14217e-08	73.7305	1.40574e-06	73.7305	2.63898e-07	73.7305	0.00527	73.7305	0.00201	73.7305	0.000845235		75375	0.11894	75375	0.09214	75375	0.0600153	75375	6.84398	75375	6.68184	75375	3.8206
73.8525	1.29577e-07	73.8525	9.54446e-07	73.8525	2.40688e-07	73.8525	0.00242	73.8525	0.00285	73.8525	0.000483886		75250	0.11898	75250	0.09216	75250	0.0600258	75250	6.84798	75250	6.68856	75250	3.82235
73.9746	8.588e-07	73.9746	7.48038e-07	73.9746	6.08417e-07	73.9746	0.00351	73.9746	0.00292	73.9746	0.000618244		75125	0.11903	75125	0.09219	75125	0.060036	75125	6.85198	75125	6.69535	75125	3.82412
74.0967	1.84038e-06	74.0967	1.94543e-06	74.0967	9.67975e-07	74.0967	0.00696	74.0967	0.00279	74.0967	0.00133		75000	0.11907	75000	0.09221	75000	0.0600459	75000	6.85602	75000	6.70176	75000	3.8259
74.2188	1.30311e-06	74.2188	2.54348e-06	74.2188	3.27277e-07	74.2188	0.00463	74.2188	0.00298	74.2188	0.00133		74875	0.11912	74875	0.09223	74875	0.0600554	74875	6.86	74875	6.70785	74875	3.82773
74.4629	1.72459e-06	74.4629	2.92406e-06	74.4629	2.32363e-07	74.4629	0.00426	74.4629	0.00269	74.4629	0.00128		74750	0.11917	74750	0.09226	74750	0.0600649	74750	6.86401	74750	6.7141	74750	3.82966
74.707	1.64925e-06	74.707	2.00695e-06	74.707	3.82931e-07	74.707	0.0069	74.707	0.00173	74.707	0.00177		74625	0.11922	74625	0.09228	74625	0.0600742	74625	6.86821	74625	6.72041	74625	3.83163
74.9512	1.11978e-06	74.9512	1.55177e-06	74.9512	4.89924e-07	74.9512	0.00829	74.9512	0.00199	74.9512	0.00244		74500	0.11927	74500	0.09231	74500	0.0600832	74500	6.8725	74500	6.72658	74500	3.83355
75.1953	7.26085e-07	75.1953	1.66045e-06	75.1953	3.90259e-07	75.1953	0.00831	75.1953	0.00399	75.1953	0.00165		74375	0.11931	74375	0.09233	74375	0.0600921	74375	6.87665	74375	6.73267	74375	3.83544
75.4395	8.44966e-07	75.4395	1.07812e-06	75.4395	3.35353e-07	75.4395	0.00875	75.4395	0.00525	75.4395	0.000952173		74250	0.11936	74250	0.09235	74250	0.0601009	74250	6.88077	74250	6.73879	74250	3.83726
75.6836	1.48397e-06	75.6836	1.05502e-06	75.6836	3.51625e-07	75.6836	0.00764	75.6836	0.00516	75.6836	0.0013		74125	0.11941	74125	0.09237	74125	0.0601096	74125	6.88501	74125	6.74504	74125	3.839
75.9277	1.96395e-06	75.9277	1.31909e-06	75.9277	2.90521e-07	75.9277	0.00753	75.9277	0.00417	75.9277	0.00161		74000	0.11945	74000	0.0924	74000	0.0601185	74000	6.88927	74000	6.75148	74000	3.84076
76.1719	1.8354e-06	76.1719	1.45414e-06	76.1719	2.63538e-07	76.1719	0.00761	76.1719	0.00224	76.1719	0.00164		73875	0.1195	73875	0.09242	73875	0.060128	73875	6.8934	73875	6.75802	73875	3.8426
76.416	1.69681e-06	76.416	2.32293e-06	76.416	3.02973e-07	76.416	0.00652	76.416	0.00377	76.416	0.00167		73750	0.11955	73750	0.09244	73750	0.0601379	73750	6.89746	73750	6.76438	73750	3.84445
76.6602	1.35712e-06	76.6602	2.07604e-06	76.6602	3.63727e-07	76.6602	0.00476	76.6602	0.00712	76.6602	0.00217		73625	0.11959	73625	0.09247	73625	0.060148	73625	6.90157	73625	6.77041	73625	3.84631
76.9043	1.67852e-06	76.9043	9.57039e-07	76.9043	3.87624e-07	76.9043	0.00368	76.9043	0.00581	76.9043	0.00274		73500	0.11964	73500	0.09249	73500	0.0601575	73500	6.90577	73500	6.77632	73500	3.84823
77.1484	2.20945e-06	77.1484	1.27002e-06	77.1484	2.97285e-07	77.1484	0.00416	77.1484	0.00338	77.1484	0.0018		73375	0.11968	73375	0.09251	73375	0.0601664	73375	6.91014	73375	6.78239	73375	3.85016
77.3926	1.13043e-06	77.3926	2.61682e-06	77.3926	3.42695e-07	77.3926	0.00585	77.3926	0.00347	77.3926	0.00122		73250	0.11973	73250	0.09254	73250	0.0601755	73250	6.91455	73250	6.7887	73250	3.85201
77.6367	4.19062e-07	77.6367	3.59216e-06	77.6367	4.82025e-07	77.6367	0.00849	77.6367	0.00442	77.6367	0.00258		73125	0.11978	73125	0.09256	73125	0.0601852	73125	6.91893	73125	6.79521	73125	3.85386
77.8809	6.31585e-07	77.8809	3.17579e-06	77.8809	3.28612e-07	77.8809	0.00828	77.8809	0.00408	77.8809	0.00305		73000	0.11983	73000	0.09258	73000	0.0601948	73000	6.92341	73000	6.80179	73000	3.85579
78.125	1.04225e-06	78.125	1.70371e-06	78.125	2.74838e-07	78.125	0.00595	78.125	0.00307	78.125	0.00159		72875	0.11988	72875	0.09261	72875	0.0602042	72875	6.92791	72875	6.80809	72875	3.8577
78.3691	1.33525e-06	78.3691	1.62927e-06	78.3691	4.29631e-07	78.3691	0.00639	78.3691	0.00205	78.3691	0.00112		72750	0.11992	72750	0.09263	72750	0.0602133	72750	6.9323	72750	6.814	72750	3.85957
78.6133	1.32985e-06	78.6133	1.79607e-06	78.6133	4.9258e-07	78.6133	0.00666	78.6133	0.0027	78.6133	0.00134		72625	0.11997	72625	0.09265	72625	0.0602225	72625	6.93673	72625	6.8199	72625	3.86144
78.8574	1.08544e-06	78.8574	1.29608e-06	78.8574	3.20699e-07	78.8574	0.0039	78.8574	0.00191	78.8574	0.00215		72500	0.12002	72500	0.09268	72500	0.060232	72500	6.94127	72500	6.826	72500	3.86331
79.1016	1.04791e-06	79.1016	1.37562e-06	79.1016	2.80092e-07	79.1016	0.00323	79.1016	0.000830213	79.1016	0.00257		72375	0.12007	72375	0.0927	72375	0.0602414	72375	6.94594	72375	6.83217	72375	3.86515
79.3457	1.26317e-06	79.3457	2.21842e-06	79.3457	2.77077e-07	79.3457	0.00447	79.3457	0.00179	79.3457	0.00209		72250	0.12013	72250	0.09272	72250	0.0602506	72250	6.95059	72250	6.83851	72250	3.86697
79.5898	1.44629e-06	79.5898	2.65968e-06	79.5898	2.65688e-07	79.5898	0.00386	79.5898	0.0032	79.5898	0.00165		72125	0.12018	72125	0.09274	72125	0.0602598	72125	6.95498	72125	6.84514	72125	3.86882
79.834	1.3425e-06	79.834	1.58789e-06	79.834	3.56897e-07	79.834	0.00281	79.834	0.00249	79.834	0.00207		72000	0.12023	72000	0.09277	72000	0.0602693	72000	6.95921	72000	6.85193	72000	3.87069
80.0781	1.05217e-06	80.0781	7.58227e-07	80.0781	3.54011e-07	80.0781	0.0025	80.0781	0.00202	80.0781	0.00167		71875	0.12029	71875	0.09279	71875	0.060279	71875	6.96354	71875	6.85841	71875	3.87259
80.3223	1.23609e-06	80.3223	1.12281e-06	80.3223	2.43307e-07	80.3223	0.0029	80.3223	0.00286	80.3223	0.00101		71750	0.12034	71750	0.09282	71750	0.0602885	71750	6.96799	71750	6.86428	71750	3.87451
80.5664	1.39815e-06	80.5664	2.30414e-06	80.5664	1.62316e-07	80.5664	0.00428	80.5664	0.00489	80.5664	0.00142		71625	0.12039	71625	0.09284	71625	0.0602981	71625	6.97247	71625	6.86995	71625	3.87642
80.8105	7.91802e-07	80.8105	2.56422e-06	80.8105	2.33941e-07	80.8105	0.00387	80.8105	0.00549	80.8105	0.0023		71500	0.12044	71500	0.09287	71500	0.0603078	71500	6.97703	71500	6.876	71500	3.8783
81.0547	5.44198e-07	81.0547	2.09581e-06	81.0547	3.82931e-07	81.0547	0.00307	81.0547	0.00424	81.0547	0.00195		71375	0.1205	71375	0.09289	71375	0.0603173	71375	6.98165	71375	6.88248	71375	3.88013
81.2988	5.59133e-07	81.2988	1.50012e-06	81.2988	3.55936e-07	81.2988	0.00302	81.2988	0.00209	81.2988	0.00174		71250	0.12055	71250	0.09292	71250	0.0603264	71250	6.9862	71250	6.88914	71250	3.88203
81.543	7.07642e-07	81.543	1.79122e-06	81.543	4.78126e-07	81.543	0.00357	81.543	0.00202	81.543	0.00265		71125	0.1206	71125	0.09294	71125	0.0603353	71125	6.99068	71125	6.89588	71125	3.88399
81.7871	1.16461e-06	81.7871	1.95071e-06	81.7871	5.81831e-07	81.7871	0.00462	81.7871	0.00252	81.7871	0.00271		71000	0.12066	71000	0.09296	71000	0.0603445	71000	6.99515	71000	6.90251	71000	3.88595
82.0313	1.57079e-06	82.0313	2.25172e-06	82.0313	2.8895e-07	82.0313	0.00414	82.0313	0.00192	82.0313	0.00111		70875	0.12071	70875	0.09298	70875	0.0603538	70875	6.99952	70875	6.90885	70875	3.88791
82.2754	1.33345e-06	82.2754	2.52975e-06	82.2754	2.30485e-07	82.2754	0.00393	82.2754	0.00185	82.2754	0.000713646		70750	0.12076	70750	0.09301	70750	0.0603636	70750	7.00376	70750	6.91512	70750	3.88989
82.5195	9.28953e-07	82.5195	1.87814e-06	82.5195	2.62829e-07	82.5195	0.0037	82.5195	0.00273	82.5195	0.000723371		70625	0.12082	70625	0.09303	70625	0.0603741	70625	7.008	70625	6.92147	70625	3.8919
82.7637	5.12028e-07	82.7637	1.23945e-06	82.7637	1.99402e-07	82.7637	0.00411	82.7637	0.00178	82.7637	0.000526965		70500	0.12088	70500	0.09305	70500	0.0603846	70500	7.01233	70500	6.92778	70500	3.89389
83.0078	9.60935e-07	83.0078	1.69221e-06	83.0078	1.92245e-07	83.0078	0.00597	83.0078	0.000946718	83.0078	0.000401971		70375	0.12093	70375	0.09308	70375	0.0603945	70375	7.01675	70375	6.93414	70375	3.89583
83.252	1.79365e-06	83.252	2.46885e-06	83.252	2.66411e-07	83.252	0.00716	83.252	0.00119	83.252	0.000583282		70250	0.12098	70250	0.0931	70250	0.0604035	70250	7.02124	70250	6.94051	70250	3.8978
83.4961	1.76953e-06	83.4961	2.42577e-06	83.4961	4.52315e-07	83.4961	0.00744	83.4961	0.00109	83.4961	0.000914276		70125	0.12104	70125	0.09312	70125	0.0604124	70125	7.02564	70125	6.94686	70125	3.89977
83.7402	1.9613e-06	83.7402	2.15916e-06	83.7402	4.59723e-07	83.7402	0.00966	83.7402	0.00126	83.7402	0.00127		70000	0.12109	70000	0.09315	70000	0.060422	70000	7.02993	70000	6.95337	70000	3.90172
83.9844	1.75047e-06	83.9844	1.79607e-06	83.9844	4.73617e-07	83.9844	0.0072	83.9844	0.00199	83.9844	0.00185		69875	0.12114	69875	0.09317	69875	0.0604318	69875	7.03422	69875	6.9598	69875	3.9037
84.2285	1.21124e-06	84.2285	1.31552e-06	84.2285	4.98622e-07	84.2285	0.0048	84.2285	0.0029	84.2285	0.00249		69750	0.12119	69750	0.0932	69750	0.0604416	69750	7.03866	69750	6.96612	69750	3.90574
84.4727	1.41338e-06	84.4727	9.33994e-07	84.4727	3.38548e-07	84.4727	0.00696	84.4727	0.00302	84.4727	0.0016		69625	0.12124	69625	0.09322	69625	0.0604517	69625	7.04334	69625	6.97252	69625	3.90779
84.7168	1.40956e-06	84.7168	1.63811e-06	84.7168	2.68218e-07	84.7168	0.00734	84.7168	0.00254	84.7168	0.000905651		69500	0.12129	69500	0.09324	69500	0.0604616	69500	7.04812	69500	6.97894	69500	3.9098
84.9609	9.45444e-07	84.9609	4.22009e-06	84.9609	3.17248e-07	84.9609	0.00571	84.9609	0.00306	84.9609	0.00115		69375	0.12134	69375	0.09327	69375	0.0604713	69375	7.05283	69375	6.98535	69375	3.91173
85.2051	8.64636e-07	85.2051	4.29501e-06	85.2051	3.54011e-07	85.2051	0.00269	85.2051	0.0041	85.2051	0.000999728		69250	0.12139	69250	0.09329	69250	0.0604809	69250	7.0575	69250	6.99167	69250	3.9136
85.4492	9.33995e-07	85.4492	2.02332e-06	85.4492	2.88172e-07	85.4492	0.00215	85.4492	0.00268	85.4492	0.000699301		69125	0.12144	69125	0.09331	69125	0.0604906	69125	7.06222	69125	6.99776	69125	3.91551
85.6934	1.05217e-06	85.6934	1.5309e-06	85.6934	3.00522e-07	85.6934	0.00309	85.6934	0.00119	85.6934	0.000760531		69000	0.12149	69000	0.09333	69000	0.0605008	69000	7.06696	69000	7.00393	69000	3.91748
85.9375	9.02919e-07	85.9375	1.30135e-06	85.9375	4.66615e-07	85.9375	0.00379	85.9375	0.00155	85.9375	0.000799597		68875	0.12154	68875	0.09336	68875	0.0605113	68875	7.07165	68875	7.01037	68875	3.91945
86.1816	8.79984e-07	86.1816	1.15363e-06	86.1816	5.19288e-07	86.1816	0.00424	86.1816	0.00261	86.1816	0.000811595		68750	0.12159	68750	0.09338	68750	0.0605214	68750	7.07632	68750	7.0167	68750	3.9214
86.4258	1.52884e-06	86.4258	2.07324e-06	86.4258	3.892e-07	86.4258	0.00787	86.4258	0.00273	86.4258	0.00186		68625	0.12165	68625	0.09341	68625	0.0605315	68625	7.08104	68625	7.02266	68625	3.92332
86.6699	1.68992e-06	86.6699	3.14158e-06	86.6699	2.3745e-07	86.6699	0.00784	86.6699	0.00243	86.6699	0.00323		68500	0.1217	68500	0.09343	68500	0.0605419	68500	7.08573	68500	7.02851	68500	3.92522
86.9141	1.30664e-06	86.9141	2.78875e-06	86.9141	1.99672e-07	86.9141	0.00314	86.9141	0.0016	86.9141	0.00293		68375	0.12175	68375	0.09345	68375	0.060552	68375	7.0905	68375	7.03456	68375	3.92717
87.1582	8.48401e-07	87.1582	2.62037e-06	87.1582	2.59643e-07	87.1582	0.00269	87.1582	0.00142	87.1582	0.00207		68250	0.1218	68250	0.09348	68250	0.0605622	68250	7.09554	68250	7.04077	68250	3.92917
87.4023	6.84101e-07	87.4023	2.57466e-06	87.4023	2.16861e-07	87.4023	0.00298	87.4023	0.00191	87.4023	0.00176		68125	0.12185	68125	0.09351	68125	0.0605727	68125	7.1007	68125	7.04688	68125	3.93113
87.6465	1.00076e-06	87.6465	1.09578e-06	87.6465	1.95393e-07	87.6465	0.0034	87.6465	0.00318	87.6465	0.0019		68000	0.1219	68000	0.09353	68000	0.0605832	68000	7.10569	68000	7.05278	68000	3.93304
87.8906	1.33345e-06	87.8906	7.45009e-07	87.8906	2.46961e-07	87.8906	0.00355	87.8906	0.00318	87.8906	0.0018		67875	0.12194	67875	0.09356	67875	0.0605933	67875	7.11041	67875	7.05854	67875	3.93496
88.1348	7.49051e-07	88.1348	1.06651e-06	88.1348	3.25513e-07	88.1348	0.00319	88.1348	0.00164	88.1348	0.00164		67750	0.12199	67750	0.09358	67750	0.0606035	67750	7.115	67750	7.06437	67750	3.93693
88.3789	8.69327e-07	88.3789	1.47796e-06	88.3789	4.20994e-07	88.3789	0.005	88.3789	0.00123	88.3789	0.00194		67625	0.12204	67625	0.09361	67625	0.0606134	67625	7.11956	67625	7.07056	67625	3.93889
88.623	1.45414e-06	88.623	1.98265e-06	88.623	3.41304e-07	88.623	0.00637	88.623	0.00194	88.623	0.00188		67500	0.12209	67500	0.09363	67500	0.0606229	67500	7.12415	67500	7.07692	67500	3.94085
88.8672	1.35162e-06	88.8672	1.95071e-06	88.8672	1.53344e-07	88.8672	0.00513	88.8672	0.00356	88.8672	0.0016		67375	0.12214	67375	0.09365	67375	0.0606324	67375	7.12865	67375	7.08312	67375	3.94284
89.1113	1.22609e-06	89.1113	1.77673e-06	89.1113	1.43308e-07	89.1113	0.00568	89.1113	0.00348	89.1113	0.0015		67250	0.1222	67250	0.09368	67250	0.0606422	67250	7.133	67250	7.08922	67250	3.94484
89.3555	1.05359e-06	89.3555	1.68993e-06	89.3555	2.2862e-07	89.3555	0.00606	89.3555	0.00357	89.3555	0.00181		67125	0.12225	67125	0.0937	67125	0.0606519	67125	7.13742	67125	7.09536	67125	3.94685
89.5996	7.18268e-07	89.5996	1.13811e-06	89.5996	2.29858e-07	89.5996	0.00323	89.5996	0.00418	89.5996	0.00196		67000	0.1223	67000	0.09373	67000	0.0606611	67000	7.14198	67000	7.10166	67000	3.94893
89.8438	7.55154e-07	89.8438	7.41985e-07	89.8438	1.82605e-07	89.8438	0.00351	89.8438	0.00267	89.8438	0.00124		66875	0.12235	66875	0.09375	66875	0.0606699	66875	7.14664	66875	7.10815	66875	3.9511
90.0879	1.02823e-06	90.0879	8.09135e-07	90.0879	1.02437e-07	90.0879	0.00457	90.0879	0.00136	90.0879	0.000983621		66750	0.12241	66750	0.09377	66750	0.0606792	66750	7.15148	66750	7.11483	66750	3.95326
90.332	1.14895e-06	90.332	8.76417e-07	90.332	1.35754e-07	90.332	0.00469	90.332	0.00124	90.332	0.000810493		66625	0.12246	66625	0.0938	66625	0.0606894	66625	7.15646	66625	7.12153	66625	3.95542
90.5762	7.66484e-07	90.5762	3.90049e-07	90.5762	2.82761e-07	90.5762	0.00426	90.5762	0.0014	90.5762	0.000793127		66500	0.12251	66500	0.09382	66500	0.0607	66500	7.16146	66500	7.12816	66500	3.95759
90.8203	1.06075e-06	90.8203	2.3161e-07	90.8203	3.88149e-07	90.8203	0.00366	90.8203	0.00222	90.8203	0.001		66375	0.12256	66375	0.09384	66375	0.0607105	66375	7.16643	66375	7.13494	66375	3.95972
91.0645	1.73161e-06	91.0645	6.48036e-07	91.0645	3.64716e-07	91.0645	0.00341	91.0645	0.00279	91.0645	0.00126		66250	0.12261	66250	0.09387	66250	0.0607209	66250	7.17131	66250	7.14173	66250	3.96183
91.3086	1.62486e-06	91.3086	1.62927e-06	91.3086	3.09189e-07	91.3086	0.00611	91.3086	0.00291	91.3086	0.00152		66125	0.12267	66125	0.09389	66125	0.0607311	66125	7.17602	66125	7.14826	66125	3.96393
91.5527	1.15832e-06	91.5527	2.23955e-06	91.5527	3.502e-07	91.5527	0.00548	91.5527	0.00276	91.5527	0.00124		66000	0.12272	66000	0.09392	66000	0.0607412	66000	7.18066	66000	7.15455	66000	3.96601
91.7969	9.79317e-07	91.7969	1.56231e-06	91.7969	3.29057e-07	91.7969	0.00255	91.7969	0.00149	91.7969	0.000973023		65875	0.12278	65875	0.09394	65875	0.0607513	65875	7.18537	65875	7.16084	65875	3.96808
92.041	1.28908e-06	92.041	1.40956e-06	92.041	3.727e-07	92.041	0.00255	92.041	0.000722158	92.041	0.00121		65750	0.12284	65750	0.09396	65750	0.0607613	65750	7.19009	65750	7.16724	65750	3.97014
92.2852	1.77433e-06	92.2852	1.6672e-06	92.2852	3.07936e-07	92.2852	0.00433	92.2852	0.00119	92.2852	0.000980962		65625	0.12289	65625	0.09399	65625	0.0607711	65625	7.19481	65625	7.17367	65625	3.97225
92.5293	1.74573e-06	92.5293	1.21782e-06	92.5293	1.2415e-07	92.5293	0.00685	92.5293	0.00247	92.5293	0.00117		65500	0.12295	65500	0.09401	65500	0.0607811	65500	7.19968	65500	7.18018	65500	3.97448
92.7734	2.25171e-06	92.7734	1.51851e-06	92.7734	1.24487e-07	92.7734	0.00781	92.7734	0.0031	92.7734	0.00143		65375	0.123	65375	0.09404	65375	0.0607915	65375	7.2047	65375	7.1868	65375	3.97673
93.0176	1.83293e-06	93.0176	1.46998e-06	93.0176	1.72745e-07	93.0176	0.00597	93.0176	0.00206	93.0176	0.00132		65250	0.12306	65250	0.09406	65250	0.0608022	65250	7.20984	65250	7.19341	65250	3.97895
93.2617	8.63465e-07	93.2617	1.10322e-06	93.2617	1.44086e-07	93.2617	0.00433	93.2617	0.000968759	93.2617	0.000930511		65125	0.12311	65125	0.09409	65125	0.0608127	65125	7.21504	65125	7.1999	65125	3.98119
93.5059	7.64412e-07	93.5059	1.07521e-06	93.5059	2.29858e-07	93.5059	0.00509	93.5059	0.00064279	93.5059	0.000965153		65000	0.12317	65000	0.09411	65000	0.0608227	65000	7.22001	65000	7.20637	65000	3.98347
93.75	1.00893e-06	93.75	1.00619e-06	93.75	2.69308e-07	93.75	0.0049	93.75	0.000856474	93.75	0.00104		64875	0.12322	64875	0.09414	64875	0.0608326	64875	7.22466	64875	7.21297	64875	3.9857
93.9941	1.72227e-06	93.9941	9.40347e-07	93.9941	2.09361e-07	93.9941	0.00398	93.9941	0.00133	93.9941	0.00102		64750	0.12328	64750	0.09416	64750	0.0608425	64750	7.2292	64750	7.21954	64750	3.98781
94.2383	1.97729e-06	94.2383	9.71399e-07	94.2383	2.4763e-07	94.2383	0.0034	94.2383	0.0019	94.2383	0.00103		64625	0.12333	64625	0.09418	64625	0.0608525	64625	7.23378	64625	7.22589	64625	3.98989
94.4824	2.13014e-06	94.4824	1.06795e-06	94.4824	2.37774e-07	94.4824	0.00413	94.4824	0.00216	94.4824	0.00129		64500	0.12339	64500	0.09421	64500	0.0608626	64500	7.23857	64500	7.23214	64500	3.992
94.7266	2.84981e-06	94.7266	1.41914e-06	94.7266	1.79177e-07	94.7266	0.00601	94.7266	0.00204	94.7266	0.00134		64375	0.12345	64375	0.09423	64375	0.060873	64375	7.24369	64375	7.23843	64375	3.99409
94.9707	2.95591e-06	94.9707	1.4981e-06	94.9707	1.60785e-07	94.9707	0.00626	94.9707	0.00159	94.9707	0.000816002		64250	0.12351	64250	0.09426	64250	0.0608836	64250	7.24897	64250	7.24473	64250	3.99614
95.2148	1.56867e-06	95.2148	1.44237e-06	95.2148	1.36861e-07	95.2148	0.00457	95.2148	0.00154	95.2148	0.000915516		64125	0.12356	64125	0.09428	64125	0.0608943	64125	7.25428	64125	7.25094	64125	3.99814
95.459	5.10648e-07	95.459	1.68993e-06	95.459	1.93813e-07	95.459	0.00384	95.459	0.00164	95.459	0.00129		64000	0.12362	64000	0.09431	64000	0.0609054	64000	7.25963	64000	7.25723	64000	4.00011
95.7031	8.38128e-07	95.7031	3.10353e-06	95.7031	3.08773e-07	95.7031	0.00491	95.7031	0.00163	95.7031	0.00114		63875	0.12367	63875	0.09434	63875	0.0609165	63875	7.26508	63875	7.26376	63875	4.00217
95.9473	1.7481e-06	95.9473	3.82816e-06	95.9473	1.86099e-07	95.9473	0.00766	95.9473	0.00176	95.9473	0.00115		63750	0.12373	63750	0.09436	63750	0.0609278	63750	7.27025	63750	7.27037	63750	4.0043
96.1914	1.40384e-06	96.1914	3.02063e-06	96.1914	5.22694e-08	96.1914	0.00677	96.1914	0.00153	96.1914	0.00138		63625	0.12379	63625	0.09439	63625	0.0609392	63625	7.27504	63625	7.27688	63625	4.00639
96.4355	7.92871e-07	96.4355	2.02332e-06	96.4355	6.02534e-08	96.4355	0.00394	96.4355	0.00113	96.4355	0.00184		63500	0.12384	63500	0.09441	63500	0.0609501	63500	7.27978	63500	7.28335	63500	4.00849
96.6797	7.80102e-07	96.6797	2.16501e-06	96.6797	1.25842e-07	96.6797	0.00522	96.6797	0.00102	96.6797	0.0017		63375	0.1239	63375	0.09443	63375	0.0609604	63375	7.28454	63375	7.28995	63375	4.01068
96.9238	1.27174e-06	96.9238	2.71058e-06	96.9238	1.50261e-07	96.9238	0.00615	96.9238	0.00104	96.9238	0.00102		63250	0.12396	63250	0.09446	63250	0.0609703	63250	7.28924	63250	7.29664	63250	4.01298
97.168	1.53506e-06	97.168	2.40941e-06	97.168	1.63861e-07	97.168	0.00529	97.168	0.00103	97.168	0.000696463		63125	0.12402	63125	0.09448	63125	0.0609805	63125	7.29394	63125	7.30327	63125	4.01532
97.4121	8.65808e-07	97.4121	1.81318e-06	97.4121	1.92766e-07	97.4121	0.00405	97.4121	0.00142	97.4121	0.000586449		63000	0.12408	63000	0.0945	63000	0.0609913	63000	7.29888	63000	7.30968	63000	4.01758
97.6563	7.19238e-07	97.6563	1.39815e-06	97.6563	2.63898e-07	97.6563	0.00581	97.6563	0.00229	97.6563	0.00104		62875	0.12413	62875	0.09452	62875	0.0610022	62875	7.30419	62875	7.31591	62875	4.01973
97.9004	8.22396e-07	97.9004	1.01715e-06	97.9004	3.52103e-07	97.9004	0.00622	97.9004	0.00311	97.9004	0.00119		62750	0.12419	62750	0.09455	62750	0.0610128	62750	7.30955	62750	7.32229	62750	4.02182
98.1445	8.82371e-07	98.1445	1.17889e-06	98.1445	3.10866e-07	98.1445	0.00421	98.1445	0.00255	98.1445	0.00121		62625	0.12424	62625	0.09457	62625	0.0610231	62625	7.31465	62625	7.32876	62625	4.02396
98.3887	8.94396e-07	98.3887	1.18529e-06	98.3887	2.07386e-07	98.3887	0.00525	98.3887	0.00169	98.3887	0.00107		62500	0.1243	62500	0.0946	62500	0.0610333	62500	7.31958	62500	7.33511	62500	4.02616
98.6328	1.02823e-06	98.6328	1.27346e-06	98.6328	2.00485e-07	98.6328	0.00566	98.6328	0.00187	98.6328	0.000903205		62375	0.12435	62375	0.09462	62375	0.0610434	62375	7.32461	62375	7.34135	62375	4.02831
98.877	1.29257e-06	98.877	1.46005e-06	98.877	1.99672e-07	98.877	0.00345	98.877	0.0018	98.877	0.00143		62250	0.12441	62250	0.09465	62250	0.0610535	62250	7.32974	62250	7.34753	62250	4.03043
99.1211	1.48397e-06	99.1211	2.06204e-06	99.1211	3.08352e-07	99.1211	0.00286	99.1211	0.00095703	99.1211	0.00164		62125	0.12447	62125	0.09467	62125	0.061064	62125	7.33485	62125	7.35384	62125	4.03261
99.3652	1.43265e-06	99.3652	1.97997e-06	99.3652	2.51682e-07	99.3652	0.00398	99.3652	0.000666719	99.3652	0.00114		62000	0.12453	62000	0.09469	62000	0.0610747	62000	7.33993	62000	7.36026	62000	4.03484
99.6094	1.29607e-06	99.6094	1.72226e-06	99.6094	1.18726e-07	99.6094	0.00432	99.6094	0.000738969	99.6094	0.00106		61875	0.12458	61875	0.09472	61875	0.0610855	61875	7.34508	61875	7.36655	61875	4.03707
99.8535	1.41721e-06	99.8535	1.87814e-06	99.8535	1.49855e-07	99.8535	0.00377	99.8535	0.00058705	99.8535	0.000886247		61750	0.12464	61750	0.09474	61750	0.0610961	61750	7.35029	61750	7.37292	61750	4.03933
100.098	1.27346e-06	100.098	1.68536e-06	100.098	1.64083e-07	100.098	0.00277	100.098	0.000972701	100.098	0.00101		61625	0.1247	61625	0.09477	61625	0.0611066	61625	7.35544	61625	7.37941	61625	4.04163
100.342	6.68534e-07	100.342	1.38497e-06	100.342	1.59053e-07	100.342	0.00291	100.342	0.00202	100.342	0.00125		61500	0.12475	61500	0.09479	61500	0.0611175	61500	7.36047	61500	7.38583	61500	4.044
100.586	5.99098e-07	100.586	1.84788e-06	100.586	1.95393e-07	100.586	0.00172	100.586	0.0031	100.586	0.00113		61375	0.12481	61375	0.09482	61375	0.0611287	61375	7.36548	61375	7.39244	61375	4.04639
100.83	1.08691e-06	100.83	2.25172e-06	100.83	2.20115e-07	100.83	0.000890352	100.83	0.00296	100.83	0.000921731		61250	0.12487	61250	0.09484	61250	0.06114	61250	7.37065	61250	7.3993	61250	4.04871
101.074	1.03943e-06	101.074	2.01785e-06	101.074	2.15107e-07	101.074	0.0019	101.074	0.00196	101.074	0.00101		61125	0.12493	61125	0.09487	61125	0.0611511	61125	7.37589	61125	7.4061	61125	4.05096
101.318	6.56869e-07	101.318	1.74337e-06	101.318	1.98862e-07	101.318	0.004	101.318	0.00172	101.318	0.00153		61000	0.12499	61000	0.09489	61000	0.061162	61000	7.38115	61000	7.41258	61000	4.05324
101.563	4.85039e-07	101.563	1.70371e-06	101.563	1.61221e-07	101.563	0.00411	101.563	0.00186	101.563	0.00198		60875	0.12505	60875	0.09491	60875	0.061173	60875	7.38635	60875	7.41875	60875	4.05557
101.807	4.8636e-07	101.807	1.55598e-06	101.807	1.56278e-07	101.807	0.00314	101.807	0.00221	101.807	0.00187		60750	0.1251	60750	0.09493	60750	0.0611841	60750	7.39127	60750	7.42488	60750	4.05802
102.051	3.19661e-07	102.051	1.44043e-06	102.051	2.013e-07	102.051	0.00375	102.051	0.00293	102.051	0.00204		60625	0.12516	60625	0.09496	60625	0.0611952	60625	7.39612	60625	7.43132	60625	4.06051
102.295	8.01508e-07	102.295	1.37005e-06	102.295	1.83845e-07	102.295	0.00335	102.295	0.00292	102.295	0.00187		60500	0.12522	60500	0.09498	60500	0.0612063	60500	7.40132	60500	7.43799	60500	4.0629
102.539	1.64034e-06	102.539	8.50706e-07	102.539	1.36306e-07	102.539	0.00288	102.539	0.00274	102.539	0.00133		60375	0.12529	60375	0.09501	60375	0.0612174	60375	7.40675	60375	7.44447	60375	4.0652
102.783	1.5879e-06	102.783	5.706e-07	102.783	1.0582e-07	102.783	0.00252	102.783	0.00262	102.783	0.00137		60250	0.12534	60250	0.09503	60250	0.0612284	60250	7.41212	60250	7.45085	60250	4.06741
103.027	8.79984e-07	103.027	9.27696e-07	103.027	1.66095e-07	103.027	0.0021	103.027	0.00168	103.027	0.00162		60125	0.1254	60125	0.09505	60125	0.0612393	60125	7.41758	60125	7.45741	60125	4.0696
103.271	4.15672e-07	103.271	1.45611e-06	103.271	1.96454e-07	103.271	0.00288	103.271	0.00164	103.271	0.00102		60000	0.12546	60000	0.09508	60000	0.0612498	60000	7.42329	60000	7.46402	60000	4.07181
103.516	5.6217e-07	103.516	1.37936e-06	103.516	1.95923e-07	103.516	0.00407	103.516	0.00159	103.516	0.000706914		59875	0.12552	59875	0.09511	59875	0.06126	59875	7.42897	59875	7.47042	59875	4.07412
103.76	6.22243e-07	103.76	1.41147e-06	103.76	2.11068e-07	103.76	0.004	103.76	0.00142	103.76	0.000498511		59750	0.12558	59750	0.09513	59750	0.0612701	59750	7.43428	59750	7.47677	59750	4.07649
104.004	6.37596e-07	104.004	1.44432e-06	104.004	1.91984e-07	104.004	0.00365	104.004	0.00161	104.004	0.000893476		59625	0.12565	59625	0.09515	59625	0.0612803	59625	7.43936	59625	7.48309	59625	4.07884
104.248	7.04777e-07	104.248	1.04932e-06	104.248	1.70422e-07	104.248	0.00396	104.248	0.00196	104.248	0.00112		59500	0.12571	59500	0.09518	59500	0.0612912	59500	7.44453	59500	7.48911	59500	4.08121
104.492	8.54169e-07	104.492	7.34988e-07	104.492	1.82111e-07	104.492	0.00397	104.492	0.00189	104.492	0.000767771		59375	0.12576	59375	0.09521	59375	0.0613029	59375	7.44968	59375	7.49498	59375	4.08355
104.736	1.30135e-06	104.736	1.03241e-06	104.736	1.62756e-07	104.736	0.00377	104.736	0.00192	104.736	0.000586449		59250	0.12582	59250	0.09523	59250	0.0613145	59250	7.45459	59250	7.50098	59250	4.08577
104.98	1.44042e-06	104.98	1.5413e-06	104.98	1.18405e-07	104.98	0.00303	104.98	0.00202	104.98	0.00112		59125	0.12588	59125	0.09526	59125	0.0613257	59125	7.4595	59125	7.50715	59125	4.08788
105.225	9.87305e-07	105.225	1.55808e-06	105.225	1.05391e-07	105.225	0.0018	105.225	0.00188	105.225	0.0018		59000	0.12594	59000	0.09528	59000	0.0613368	59000	7.46472	59000	7.51349	59000	4.08993
105.469	8.25743e-07	105.469	1.09281e-06	105.469	8.9831e-08	105.469	0.00235	105.469	0.00246	105.469	0.0014		58875	0.126	58875	0.09531	58875	0.0613481	58875	7.47009	58875	7.51989	58875	4.092
105.713	1.06363e-06	105.713	1.37377e-06	105.713	6.59741e-08	105.713	0.00331	105.713	0.00259	105.713	0.00121		58750	0.12606	58750	0.09533	58750	0.0613594	58750	7.47543	58750	7.5263	58750	4.09421
105.957	9.20197e-07	105.957	1.54548e-06	105.957	8.34982e-08	105.957	0.00271	105.957	0.00152	105.957	0.001		58625	0.12612	58625	0.09536	58625	0.0613707	58625	7.48088	58625	7.53276	58625	4.09664
106.201	5.87056e-07	106.201	1.53922e-06	106.201	9.5087e-08	106.201	0.00279	106.201	0.00115	106.201	0.000546583		58500	0.12618	58500	0.09538	58500	0.0613819	58500	7.48646	58500	7.53939	58500	4.09919
106.445	7.05738e-07	106.445	1.92187e-06	106.445	1.31413e-07	106.445	0.00325	106.445	0.00138	106.445	0.000219175		58375	0.12624	58375	0.09541	58375	0.0613931	58375	7.49199	58375	7.54615	58375	4.1017
106.689	1.09726e-06	106.689	2.25476e-06	106.689	1.89917e-07	106.689	0.00316	106.689	0.00149	106.689	0.000423763		58250	0.1263	58250	0.09543	58250	0.0614053	58250	7.49734	58250	7.55277	58250	4.10414
106.934	8.87164e-07	106.934	1.73866e-06	106.934	2.18926e-07	106.934	0.00443	106.934	0.00104	106.934	0.00107		58125	0.12636	58125	0.09546	58125	0.0614186	58125	7.50264	58125	7.55898	58125	4.10657
107.178	7.09568e-07	107.178	1.17411e-06	107.178	1.88125e-07	107.178	0.00306	107.178	0.00116	107.178	0.00144		58000	0.12642	58000	0.09548	58000	0.0614315	58000	7.50818	58000	7.565	58000	4.10901
107.422	8.51853e-07	107.422	1.43265e-06	107.422	8.18199e-08	107.422	0.00162	107.422	0.00116	107.422	0.00141		57875	0.12648	57875	0.09551	57875	0.0614435	57875	7.51377	57875	7.57107	57875	4.11155
107.666	7.38973e-07	107.666	1.6808e-06	107.666	6.53519e-08	107.666	0.00303	107.666	0.00156	107.666	0.000914276		57750	0.12654	57750	0.09553	57750	0.0614554	57750	7.51919	57750	7.57724	57750	4.11408
107.91	7.41986e-07	107.91	1.37936e-06	107.91	8.40655e-08	107.91	0.00361	107.91	0.00201	107.91	0.000557044		57625	0.12659	57625	0.09556	57625	0.0614672	57625	7.52465	57625	7.58367	57625	4.11646
108.154	5.76032e-07	108.154	1.22609e-06	108.154	1.23313e-07	108.154	0.00312	108.154	0.00121	108.154	0.000576218		57500	0.12665	57500	0.09558	57500	0.0614788	57500	7.53009	57500	7.59014	57500	4.11875
108.398	3.98049e-07	108.398	1.60085e-06	108.398	1.44868e-07	108.398	0.00219	108.398	0.000896818	108.398	0.00048783		57375	0.12671	57375	0.0956	57375	0.0614902	57375	7.53549	57375	7.5965	57375	4.12109
108.643	5.38332e-07	108.643	1.32984e-06	108.643	1.15086e-07	108.643	0.00225	108.643	0.00147	108.643	0.000501899		57250	0.12677	57250	0.09563	57250	0.0615016	57250	7.54099	57250	7.60292	57250	4.12353
108.887	9.85973e-07	108.887	1.13043e-06	108.887	1.03413e-07	108.887	0.00392	108.887	0.0015	108.887	0.000805029		57125	0.12684	57125	0.09565	57125	0.0615128	57125	7.54652	57125	7.60942	57125	4.12608
109.131	1.04791e-06	109.131	9.89981e-07	109.131	1.76528e-07	109.131	0.00375	109.131	0.00196	109.131	0.000914276		57000	0.1269	57000	0.09568	57000	0.0615238	57000	7.55195	57000	7.61584	57000	4.12864
109.375	7.47022e-07	109.375	8.63465e-07	109.375	1.91465e-07	109.375	0.00199	109.375	0.00185	109.375	0.000808305		56875	0.12696	56875	0.0957	56875	0.0615348	56875	7.55744	56875	7.62216	56875	4.13108
109.619	5.9425e-07	109.619	8.74054e-07	109.619	6.91756e-08	109.619	0.00188	109.619	0.0012	109.619	0.000717523		56750	0.12703	56750	0.09573	56750	0.0615457	56750	7.56317	56750	7.62841	56750	4.13344
109.863	6.73077e-07	109.863	9.0782e-07	109.863	2.84229e-08	109.863	0.00386	109.863	0.00164	109.863	0.000899546		56625	0.1271	56625	0.09576	56625	0.0615566	56625	7.56908	56625	7.63479	56625	4.13583
110.107	6.5865e-07	110.107	1.62927e-06	110.107	5.18464e-08	110.107	0.00455	110.107	0.0026	110.107	0.00106		56500	0.12716	56500	0.09579	56500	0.0615677	56500	7.57492	56500	7.64138	56500	4.13828
110.352	5.88651e-07	110.352	1.79122e-06	110.352	8.99528e-08	110.352	0.00427	110.352	0.00242	110.352	0.00092674		56375	0.12723	56375	0.09581	56375	0.0615792	56375	7.58055	56375	7.64802	56375	4.14076
110.596	4.07871e-07	110.596	1.07085e-06	110.596	1.29471e-07	110.596	0.00395	110.596	0.00159	110.596	0.00117		56250	0.12729	56250	0.09584	56250	0.061591	56250	7.58613	56250	7.65459	56250	4.14327
110.84	3.67496e-07	110.84	7.69607e-07	110.84	1.79177e-07	110.84	0.00323	110.84	0.00144	110.84	0.00114		56125	0.12735	56125	0.09587	56125	0.061603	56125	7.59187	56125	7.66107	56125	4.14583
111.084	7.67527e-07	111.084	9.94013e-07	111.084	2.44632e-07	111.084	0.00437	111.084	0.00161	111.084	0.000741216		56000	0.12742	56000	0.0959	56000	0.0616148	56000	7.59778	56000	7.66755	56000	4.14837
111.328	1.12129e-06	111.328	1.36819e-06	111.328	2.41339e-07	111.328	0.00574	111.328	0.00139	111.328	0.000467783		55875	0.12748	55875	0.09592	55875	0.0616266	55875	7.60371	55875	7.67425	55875	4.15087
111.572	8.25743e-07	111.572	1.24617e-06	111.572	1.84843e-07	111.572	0.00502	111.572	0.00141	111.572	0.000294816		55750	0.12755	55750	0.09594	55750	0.0616386	55750	7.60951	55750	7.68119	55750	4.15338
111.816	5.21123e-07	111.816	9.00473e-07	111.816	1.95923e-07	111.816	0.0051	111.816	0.00122	111.816	0.000509429		55625	0.12762	55625	0.09597	55625	0.0616508	55625	7.61518	55625	7.68809	55625	4.15592
112.061	6.53324e-07	112.061	6.01534e-07	112.061	2.03217e-07	112.061	0.00389	112.061	0.00126	112.061	0.00076156		55500	0.12768	55500	0.096	55500	0.0616633	55500	7.62102	55500	7.69478	55500	4.15845
112.305	1.05359e-06	112.305	5.55361e-07	112.305	1.54804e-07	112.305	0.0024	112.305	0.00196	112.305	0.00090198		55375	0.12775	55375	0.09602	55375	0.0616758	55375	7.62699	55375	7.70128	55375	4.16099
112.549	1.3425e-06	112.549	8.14633e-07	112.549	1.02993e-07	112.549	0.00186	112.549	0.00227	112.549	0.0016		55250	0.12781	55250	0.09605	55250	0.0616881	55250	7.63285	55250	7.70762	55250	4.16356
112.793	1.22942e-06	112.793	8.54167e-07	112.793	1.2825e-07	112.793	0.00125	112.793	0.00158	112.793	0.002		55125	0.12787	55125	0.09608	55125	0.0616998	55125	7.63856	55125	7.71394	55125	4.16611
113.037	1.66494e-06	113.037	8.93188e-07	113.037	1.58408e-07	113.037	0.00172	113.037	0.00123	113.037	0.00168		55000	0.12793	55000	0.0961	55000	0.0617111	55000	7.64424	55000	7.72032	55000	4.16858
113.281	1.53714e-06	113.281	9.53162e-07	113.281	1.22481e-07	113.281	0.00321	113.281	0.00141	113.281	0.00117		54875	0.12799	54875	0.09613	54875	0.0617227	54875	7.65017	54875	7.72691	54875	4.17106
113.525	1.02406e-06	113.525	7.49046e-07	113.525	9.88942e-08	113.525	0.00317	113.525	0.00155	113.525	0.000746249		54750	0.12805	54750	0.09616	54750	0.0617345	54750	7.65628	54750	7.7337	54750	4.17368
113.77	4.82419e-07	113.77	1.01166e-06	113.77	1.34291e-07	113.77	0.00178	113.77	0.00142	113.77	0.000885047		54625	0.12811	54625	0.09619	54625	0.0617462	54625	7.66223	54625	7.74033	54625	4.17634
114.014	4.98353e-07	114.014	1.1443e-06	114.014	1.42534e-07	114.014	0.000770281	114.014	0.00151	114.014	0.00128		54500	0.12817	54500	0.09622	54500	0.0617581	54500	7.66783	54500	7.7466	54500	4.17885
114.258	7.95024e-07	114.258	1.02823e-06	114.258	1.41764e-07	114.258	0.000814246	114.258	0.00155	114.258	0.00121		54375	0.12824	54375	0.09625	54375	0.0617701	54375	7.6732	54375	7.75261	54375	4.1813
114.502	8.10232e-07	114.502	8.62298e-07	114.502	1.05106e-07	114.502	0.00197	114.502	0.0023	114.502	0.000748275		54250	0.1283	54250	0.09627	54250	0.0617818	54250	7.679	54250	7.75903	54250	4.184
114.746	6.42793e-07	114.746	8.84761e-07	114.746	7.2434e-08	114.746	0.00264	114.746	0.00435	114.746	0.000670561		54125	0.12837	54125	0.0963	54125	0.0617932	54125	7.68478	54125	7.76573	54125	4.1866
114.99	4.97007e-07	114.99	8.15736e-07	114.99	9.08092e-08	114.99	0.00325	114.99	0.00371	114.99	0.000671466		54000	0.12843	54000	0.09632	54000	0.0618051	54000	7.69049	54000	7.77262	54000	4.18918
115.234	5.00378e-07	115.234	7.45009e-07	115.234	1.79419e-07	115.234	0.00261	115.234	0.00154	115.234	0.000699301		53875	0.1285	53875	0.09635	53875	0.0618174	53875	7.69617	53875	7.7794	53875	4.19185
115.479	7.31017e-07	115.479	9.51868e-07	115.479	1.95393e-07	115.479	0.00156	115.479	0.00089318	115.479	0.000876699		53750	0.12856	53750	0.09638	53750	0.0618299	53750	7.70185	53750	7.78584	53750	4.19463
115.723	7.59257e-07	115.723	8.14633e-07	115.723	1.79905e-07	115.723	0.00112	115.723	0.00115	115.723	0.0012		53625	0.12862	53625	0.0964	53625	0.0618426	53625	7.70759	53625	7.79219	53625	4.19729
115.967	5.57622e-07	115.967	6.32432e-07	115.967	1.89147e-07	115.967	0.00216	115.967	0.00108	115.967	0.00148		53500	0.12869	53500	0.09643	53500	0.0618553	53500	7.71344	53500	7.79889	53500	4.19971
116.211	8.89572e-07	116.211	8.06948e-07	116.211	2.21011e-07	116.211	0.00353	116.211	0.00105	116.211	0.00119		53375	0.12875	53375	0.09645	53375	0.0618678	53375	7.71939	53375	7.80584	53375	4.2021
116.455	1.23109e-06	116.455	1.40956e-06	116.455	2.40038e-07	116.455	0.00338	116.455	0.00152	116.455	0.00117		53250	0.12882	53250	0.09648	53250	0.0618805	53250	7.72555	53250	7.81278	53250	4.20462
116.699	1.21782e-06	116.699	1.51237e-06	116.699	2.01573e-07	116.699	0.00416	116.699	0.00145	116.699	0.0013		53125	0.12889	53125	0.09651	53125	0.0618932	53125	7.73181	53125	7.81947	53125	4.20718
116.943	9.17705e-07	116.943	1.29608e-06	116.943	1.52722e-07	116.943	0.00312	116.943	0.00133	116.943	0.00122		53000	0.12896	53000	0.09653	53000	0.0619059	53000	7.73782	53000	7.8259	53000	4.20971
117.188	6.71258e-07	117.188	1.50623e-06	117.188	1.69502e-07	117.188	0.00176	117.188	0.00142	117.188	0.000957343		52875	0.12903	52875	0.09656	52875	0.0619188	52875	7.74365	52875	7.83227	52875	4.21228
117.432	9.51871e-07	117.432	1.35162e-06	117.432	1.90689e-07	117.432	0.00144	117.432	0.00164	117.432	0.00078565		52750	0.1291	52750	0.09658	52750	0.0619315	52750	7.74957	52750	7.8386	52750	4.21499
117.676	1.00484e-06	117.676	1.55177e-06	117.676	2.07386e-07	117.676	0.0015	117.676	0.00165	117.676	0.000609929		52625	0.12916	52625	0.09661	52625	0.0619433	52625	7.75557	52625	7.84478	52625	4.21778
117.92	8.95609e-07	117.92	2.08731e-06	117.92	2.20711e-07	117.92	0.00203	117.92	0.000819052	117.92	0.000930511		52500	0.12923	52500	0.09663	52500	0.0619548	52500	7.76152	52500	7.85079	52500	4.2206
118.164	1.0723e-06	118.164	1.56866e-06	118.164	2.01846e-07	118.164	0.00192	118.164	0.000503095	118.164	0.00136		52375	0.1293	52375	0.09666	52375	0.0619666	52375	7.76737	52375	7.85682	52375	4.2234
118.408	1.24786e-06	118.408	8.84761e-07	118.408	2.00485e-07	118.408	0.00214	118.408	0.000799331	118.408	0.00111		52250	0.12937	52250	0.09669	52250	0.0619785	52250	7.77315	52250	7.86316	52250	4.22615
118.652	8.27981e-07	118.652	1.16777e-06	118.652	1.50261e-07	118.652	0.00231	118.652	0.00117	118.652	0.00101		52125	0.12944	52125	0.09671	52125	0.0619908	52125	7.77891	52125	7.86974	52125	4.22885
118.896	6.78559e-07	118.896	2.22143e-06	118.896	1.20507e-07	118.896	0.00236	118.896	0.0019	118.896	0.000803939		52000	0.12951	52000	0.09674	52000	0.0620035	52000	7.78468	52000	7.87602	52000	4.23143
119.141	8.94396e-07	119.141	2.23653e-06	119.141	1.56278e-07	119.141	0.00221	119.141	0.00278	119.141	0.00059767		51875	0.12958	51875	0.09677	51875	0.0620162	51875	7.79029	51875	7.88197	51875	4.23397
119.385	1.39627e-06	119.385	1.56654e-06	119.385	1.90689e-07	119.385	0.00247	119.385	0.00196	119.385	0.000630928		51750	0.12964	51750	0.09679	51750	0.0620293	51750	7.79585	51750	7.88818	51750	4.2366
119.629	2.56483e-05	119.629	5.01177e-06	119.629	2.20711e-07	119.629	0.01259	119.629	0.00125	119.629	0.000909336		51625	0.1297	51625	0.09682	51625	0.0620426	51625	7.80189	51625	7.89491	51625	4.23927
119.873	0.000105267	119.873	2.96863e-05	119.873	5.37162e-07	119.873	0.0375	119.873	0.00143	119.873	0.0013		51500	0.12977	51500	0.09685	51500	0.0620553	51500	7.80832	51500	7.90182	51500	4.2419
120.117	9.02117e-05	120.117	4.40795e-05	120.117	6.57219e-07	120.117	0.02876	120.117	0.00171	120.117	0.00156		51375	0.12983	51375	0.09688	51375	0.0620677	51375	7.81466	51375	7.90849	51375	4.24443
120.361	1.63629e-05	120.361	1.4803e-05	120.361	3.71695e-07	120.361	0.00793	120.361	0.00189	120.361	0.00125		51250	0.1299	51250	0.0969	51250	0.0620804	51250	7.8209	51250	7.91491	51250	4.24685
120.605	1.60518e-06	120.605	1.27174e-06	120.605	2.09644e-07	120.605	0.00464	120.605	0.00181	120.605	0.00081932		51125	0.12997	51125	0.09693	51125	0.0620935	51125	7.82708	51125	7.92149	51125	4.24939
120.85	9.41616e-07	120.85	6.1471e-07	120.85	1.90689e-07	120.85	0.00306	120.85	0.00181	120.85	0.00062752		51000	0.13004	51000	0.09696	51000	0.0621066	51000	7.83316	51000	7.92825	51000	4.25211
121.094	6.08914e-07	121.094	5.8706e-07	121.094	2.43639e-07	121.094	0.00132	121.094	0.00204	121.094	0.000751318		50875	0.13011	50875	0.09698	50875	0.0621198	50875	7.83925	50875	7.93487	50875	4.25494
121.338	4.2248e-07	121.338	1.34069e-06	121.338	1.66095e-07	121.338	0.00113	121.338	0.0016	121.338	0.000688033		50750	0.13018	50750	0.09701	50750	0.0621331	50750	7.84531	50750	7.94133	50750	4.25784
121.582	6.41061e-07	121.582	1.57718e-06	121.582	8.6139e-08	121.582	0.00111	121.582	0.00134	121.582	0.00099568		50625	0.13025	50625	0.09703	50625	0.0621462	50625	7.85127	50625	7.94797	50625	4.26062
121.826	6.90607e-07	121.826	1.40765e-06	121.826	6.35203e-08	121.826	0.00126	121.826	0.00166	121.826	0.0014		50500	0.13032	50500	0.09706	50500	0.0621592	50500	7.8573	50500	7.95477	50500	4.26323
122.07	5.50122e-07	122.07	1.69221e-06	122.07	8.30474e-08	122.07	0.00221	122.07	0.0019	122.07	0.000931769		50375	0.13039	50375	0.09708	50375	0.0621724	50375	7.86346	50375	7.96149	50375	4.2658
122.314	7.2119e-07	122.314	1.28038e-06	122.314	1.33385e-07	122.314	0.00246	122.314	0.00151	122.314	0.000690829		50250	0.13046	50250	0.09711	50250	0.0621854	50250	7.86952	50250	7.96816	50250	4.26838
122.559	9.0659e-07	122.559	8.11336e-07	122.559	1.39858e-07	122.559	0.00162	122.559	0.000913976	122.559	0.000940646		50125	0.13053	50125	0.09714	50125	0.062198	50125	7.87537	50125	7.97486	50125	4.271
122.803	8.12429e-07	122.803	5.36876e-07	122.803	1.30174e-07	122.803	0.00167	122.803	0.00102	122.803	0.00125		50000	0.13059	50000	0.09716	50000	0.0622104	50000	7.88125	50000	7.98148	50000	4.2737
123.047	6.53324e-07	123.047	3.81176e-07	123.047	1.51487e-07	123.047	0.00272	123.047	0.000853002	123.047	0.00135		49875	0.13066	49875	0.09719	49875	0.0622235	49875	7.88741	49875	7.988	49875	4.27638
123.291	4.50241e-07	123.291	5.55361e-07	123.291	2.11927e-07	123.291	0.00231	123.291	0.000571369	123.291	0.00124		49750	0.13073	49750	0.09721	49750	0.0622375	49750	7.89359	49750	7.99461	49750	4.27902
123.535	3.09862e-07	123.535	6.23931e-07	123.535	1.76528e-07	123.535	0.00114	123.535	0.000616371	123.535	0.000883848		49625	0.13081	49625	0.09724	49625	0.0622512	49625	7.8995	49625	8.0013	49625	4.2817
123.779	3.97509e-07	123.779	6.48918e-07	123.779	1.29647e-07	123.779	0.00211	123.779	0.00112	123.779	0.00056847		49500	0.13088	49500	0.09726	49500	0.0622645	49500	7.90531	49500	8.00789	49500	4.28435
124.023	2.81846e-07	124.023	8.55319e-07	124.023	1.81865e-07	124.023	0.0031	124.023	0.00151	124.023	0.00062922		49375	0.13096	49375	0.09729	49375	0.062278	49375	7.91126	49375	8.01418	49375	4.28701
124.268	2.94324e-07	124.268	1.08839e-06	124.268	1.57553e-07	124.268	0.00192	124.268	0.00147	124.268	0.00101		49250	0.13104	49250	0.09732	49250	0.0622918	49250	7.91738	49250	8.0204	49250	4.28987
124.512	5.08578e-07	124.512	1.1443e-06	124.512	1.12772e-07	124.512	0.00163	124.512	0.00128	124.512	0.00152		49125	0.13111	49125	0.09734	49125	0.0623052	49125	7.9236	49125	8.02691	49125	4.29283
124.756	5.61408e-07	124.756	1.21618e-06	124.756	1.58623e-07	124.756	0.00278	124.756	0.00114	124.756	0.00137		49000	0.13118	49000	0.09737	49000	0.0623183	49000	7.92985	49000	8.0336	49000	4.29567
125	7.12452e-07	125	1.0943e-06	125	1.33566e-07	125	0.00258	125	0.00112	125	0.000950886		48875	0.13125	48875	0.09739	48875	0.0623312	48875	7.93611	48875	8.04025	48875	4.29835
125.244	7.11487e-07	125.244	8.8716e-07	125.244	9.11787e-08	125.244	0.00316	125.244	0.00135	125.244	0.000646493		48750	0.13132	48750	0.09742	48750	0.0623445	48750	7.94224	48750	8.04699	48750	4.30114
125.488	7.8753e-07	125.488	8.40398e-07	125.488	9.94312e-08	125.488	0.00442	125.488	0.00114	125.488	0.00106		48625	0.13139	48625	0.09745	48625	0.0623583	48625	7.94837	48625	8.05381	48625	4.30412
125.732	9.48008e-07	125.732	1.03102e-06	125.732	1.25332e-07	125.732	0.00274	125.732	0.00103	125.732	0.000982291		48500	0.13147	48500	0.09748	48500	0.0623721	48500	7.95475	48500	8.06042	48500	4.30706
125.977	8.41538e-07	125.977	9.0659e-07	125.977	1.60785e-07	125.977	0.00193	125.977	0.00111	125.977	0.000507364		48375	0.13154	48375	0.0975	48375	0.0623854	48375	7.96118	48375	8.06676	48375	4.30991
126.221	7.7799e-07	126.221	7.82214e-07	126.221	1.60133e-07	126.221	0.00251	126.221	0.0015	126.221	0.00043363		48250	0.13161	48250	0.09753	48250	0.0623986	48250	7.96743	48250	8.07318	48250	4.31277
126.465	5.93449e-07	126.465	1.03381e-06	126.465	1.4744e-07	126.465	0.00263	126.465	0.00216	126.465	0.000448556		48125	0.13168	48125	0.09756	48125	0.0624119	48125	7.97349	48125	8.07986	48125	4.31563
126.709	8.01508e-07	126.709	1.2428e-06	126.709	9.88942e-08	126.709	0.00215	126.709	0.00193	126.709	0.000329878		48000	0.13175	48000	0.09758	48000	0.0624255	48000	7.97969	48000	8.08655	48000	4.31855
126.953	9.40338e-07	126.953	1.10173e-06	126.953	6.23276e-08	126.953	0.00224	126.953	0.00114	126.953	0.00043187		47875	0.13182	47875	0.09761	47875	0.0624392	47875	7.98616	47875	8.0929	47875	4.32158
127.197	1.27692e-06	127.197	8.38127e-07	127.197	7.36204e-08	127.197	0.0019	127.197	0.000849543	127.197	0.000507364		47750	0.13189	47750	0.09764	47750	0.0624529	47750	7.99257	47750	8.09889	47750	4.32468
127.441	1.44237e-06	127.441	6.31579e-07	127.441	5.99281e-08	127.441	0.00157	127.441	0.00104	127.441	0.000566932		47625	0.13198	47625	0.09767	47625	0.0624668	47625	7.99911	47625	8.10483	47625	4.32782
127.686	1.55808e-06	127.686	7.91801e-07	127.686	4.59613e-08	127.686	0.00175	127.686	0.0012	127.686	0.000869607		47500	0.13205	47500	0.09769	47500	0.0624809	47500	8.00572	47500	8.11085	47500	4.33084
127.93	1.00893e-06	127.93	1.3719e-06	127.93	4.98504e-08	127.93	0.00157	127.93	0.00187	127.93	0.000860239		47375	0.13213	47375	0.09772	47375	0.0624947	47375	8.01198	47375	8.11694	47375	4.33374
128.174	8.0477e-07	128.174	1.33526e-06	128.174	7.28275e-08	128.174	0.00174	128.174	0.00238	128.174	0.000576218		47250	0.13221	47250	0.09775	47250	0.0625081	47250	8.01811	47250	8.12316	47250	4.33663
128.418	8.05859e-07	128.418	1.16146e-06	128.418	1.5798e-07	128.418	0.0032	128.418	0.00205	128.418	0.000716549		47125	0.13228	47125	0.09778	47125	0.0625216	47125	8.02447	47125	8.12961	47125	4.33959
128.662	5.68287e-07	128.662	1.31552e-06	128.662	2.02393e-07	128.662	0.0033	128.662	0.00178	128.662	0.000619085		47000	0.13235	47000	0.0978	47000	0.0625355	47000	8.03094	47000	8.13634	47000	4.34261
128.906	7.18268e-07	128.906	9.72718e-07	128.906	1.67903e-07	128.906	0.00267	128.906	0.00138	128.906	0.000587245		46875	0.13242	46875	0.09783	46875	0.06255	46875	8.03746	46875	8.14328	46875	4.3456
129.15	8.84771e-07	129.15	7.65454e-07	129.15	1.03133e-07	129.15	0.0028	129.15	0.00103	129.15	0.000911804		46750	0.1325	46750	0.09786	46750	0.0625645	46750	8.04408	46750	8.15024	46750	4.3486
129.395	9.54455e-07	129.395	6.13878e-07	129.395	6.88951e-08	129.395	0.00308	129.395	0.00124	129.395	0.00168		46625	0.13257	46625	0.09789	46625	0.0625782	46625	8.05068	46625	8.15708	46625	4.35167
129.639	9.42895e-07	129.639	9.37799e-07	129.639	1.33025e-07	129.639	0.00246	129.639	0.00209	129.639	0.00152		46500	0.13265	46500	0.09791	46500	0.0625914	46500	8.0573	46500	8.16379	46500	4.35472
129.883	8.77611e-07	129.883	1.00756e-06	129.883	1.3177e-07	129.883	0.00236	129.883	0.00298	129.883	0.00068339		46375	0.13272	46375	0.09794	46375	0.0626048	46375	8.06379	46375	8.17036	46375	4.3578
130.127	5.12723e-07	130.127	6.15542e-07	130.127	8.17091e-08	130.127	0.0024	130.127	0.00259	130.127	0.000469049		46250	0.13279	46250	0.09797	46250	0.0626189	46250	8.07006	46250	8.1768	46250	4.36105
130.371	4.17365e-07	130.371	7.72736e-07	130.371	9.9566e-08	130.371	0.0016	130.371	0.00133	130.371	0.000701194		46125	0.13287	46125	0.098	46125	0.0626331	46125	8.07641	46125	8.18328	46125	4.36424
130.615	5.02415e-07	130.615	9.41611e-07	130.615	1.04822e-07	130.615	0.00179	130.615	0.0008461	130.615	0.000822659		46000	0.13294	46000	0.09802	46000	0.0626471	46000	8.08293	46000	8.18987	46000	4.36728
130.859	8.30223e-07	130.859	9.77992e-07	130.859	9.56033e-08	130.859	0.00246	130.859	0.000743987	130.859	0.000593638		45875	0.13301	45875	0.09805	45875	0.0626612	45875	8.08954	45875	8.19655	45875	4.37033
131.104	1.17729e-06	131.104	8.33603e-07	131.104	1.2704e-07	131.104	0.00301	131.104	0.000532529	131.104	0.0004748		45750	0.13308	45750	0.09808	45750	0.0626756	45750	8.09628	45750	8.20312	45750	4.37345
131.348	9.89982e-07	131.348	5.44193e-07	131.348	1.03553e-07	131.348	0.00276	131.348	0.000770642	131.348	0.00045344		45625	0.13315	45625	0.0981	45625	0.0626902	45625	8.10292	45625	8.20952	45625	4.37662
131.592	9.83301e-07	131.592	7.42989e-07	131.592	1.04539e-07	131.592	0.00199	131.592	0.00109	131.592	0.000637801		45500	0.13322	45500	0.09813	45500	0.0627049	45500	8.10937	45500	8.21595	45500	4.37976
131.836	6.81323e-07	131.836	1.04932e-06	131.836	1.41189e-07	131.836	0.00237	131.836	0.00162	131.836	0.00106		45375	0.13329	45375	0.09816	45375	0.0627197	45375	8.11573	45375	8.22245	45375	4.38277
132.08	4.07318e-07	132.08	1.06651e-06	132.08	1.73918e-07	132.08	0.00286	132.08	0.00132	132.08	0.00121		45250	0.13337	45250	0.09819	45250	0.0627348	45250	8.12208	45250	8.22892	45250	4.38568
132.324	4.28238e-07	132.324	1.49203e-06	132.324	1.6364e-07	132.324	0.00314	132.324	0.00147	132.324	0.00117		45125	0.13344	45125	0.09822	45125	0.0627501	45125	8.1286	45125	8.23543	45125	4.38867
132.568	5.92648e-07	132.568	1.55808e-06	132.568	1.10057e-07	132.568	0.00356	132.568	0.00178	132.568	0.000839534		45000	0.13351	45000	0.09824	45000	0.0627649	45000	8.13537	45000	8.24225	45000	4.3918
132.813	6.73988e-07	132.813	1.22776e-06	132.813	9.03189e-08	132.813	0.00385	132.813	0.00138	132.813	0.000626674		44875	0.13358	44875	0.09827	44875	0.0627795	44875	8.14227	44875	8.24919	44875	4.39493
133.057	9.01689e-07	133.057	1.22278e-06	133.057	9.90283e-08	133.057	0.00246	133.057	0.00112	133.057	0.000498511		44750	0.13365	44750	0.0983	44750	0.0627939	44750	8.14911	44750	8.2558	44750	4.39805
133.301	7.28056e-07	133.301	1.16777e-06	133.301	8.99528e-08	133.301	0.00124	133.301	0.00113	133.301	0.000536324		44625	0.13372	44625	0.09833	44625	0.0628085	44625	8.15572	44625	8.26206	44625	4.40126
133.545	4.74004e-07	133.545	1.00484e-06	133.545	6.31772e-08	133.545	0.00193	133.545	0.000862287	133.545	0.000576218		44500	0.1338	44500	0.09835	44500	0.0628229	44500	8.16224	44500	8.26827	44500	4.40454
133.789	3.86368e-07	133.789	5.36149e-07	133.789	8.37247e-08	133.789	0.00284	133.789	0.000805851	133.789	0.000818213		44375	0.13388	44375	0.09838	44375	0.0628372	44375	8.16886	44375	8.2746	44375	4.40786
134.033	4.83077e-07	134.033	6.98128e-07	134.033	2.40688e-07	134.033	0.00595	134.033	0.00182	134.033	0.0012		44250	0.13396	44250	0.09841	44250	0.0628514	44250	8.17548	44250	8.28102	44250	4.41133
134.277	6.05627e-07	134.277	3.64111e-06	134.277	2.43307e-07	134.277	0.00598	134.277	0.0035	134.277	0.000796359		44125	0.13404	44125	0.09844	44125	0.0628657	44125	8.18207	44125	8.28751	44125	4.41489
134.521	5.02415e-07	134.521	1.03545e-05	134.521	1.03273e-07	134.521	0.00353	134.521	0.00238	134.521	0.000438945		44000	0.13411	44000	0.09847	44000	0.0628801	44000	8.18864	44000	8.29421	44000	4.41826
134.766	3.01584e-07	134.766	8.21472e-06	134.766	8.19307e-08	134.766	0.00279	134.766	0.0009873	134.766	0.000426064		43875	0.13419	43875	0.0985	43875	0.0628948	43875	8.19516	43875	8.30104	43875	4.42149
135.01	2.54289e-07	135.01	2.41593e-06	135.01	1.50669e-07	135.01	0.0026	135.01	0.000954442	135.01	0.000614906		43750	0.13427	43750	0.09853	43750	0.0629095	43750	8.20184	43750	8.30772	43750	4.42477
135.254	5.72153e-07	135.254	9.66155e-07	135.254	1.90431e-07	135.254	0.00182	135.254	0.00146	135.254	0.000675112		43625	0.13434	43625	0.09856	43625	0.0629236	43625	8.20876	43625	8.31424	43625	4.42815
135.498	1.1412e-06	135.498	4.02931e-07	135.498	1.27557e-07	135.498	0.00137	135.498	0.00101	135.498	0.00057001		43500	0.13442	43500	0.09859	43500	0.0629376	43500	8.21568	43500	8.32062	43500	4.43157
135.742	8.78792e-07	135.742	3.17505e-07	135.742	8.66068e-08	135.742	0.00278	135.742	0.000631573	135.742	0.000570783		43375	0.1345	43375	0.09862	43375	0.062952	43375	8.22258	43375	8.32694	43375	4.43508
135.986	4.07871e-07	135.986	6.60433e-07	135.986	9.59924e-08	135.986	0.00347	135.986	0.0011	135.986	0.000762595		43250	0.13458	43250	0.09864	43250	0.0629668	43250	8.22948	43250	8.33354	43250	4.4386
136.23	5.30374e-07	136.23	9.57039e-07	136.23	1.45261e-07	136.23	0.00214	136.23	0.002	136.23	0.000949601		43125	0.13466	43125	0.09867	43125	0.0629816	43125	8.23634	43125	8.3404	43125	4.44199
136.475	4.79814e-07	136.475	7.63377e-07	136.475	2.2372e-07	136.475	0.00192	136.475	0.00178	136.475	0.000588042		43000	0.13474	43000	0.0987	43000	0.0629963	43000	8.24315	43000	8.34712	43000	4.4453
136.719	6.74899e-07	136.719	5.88652e-07	136.719	1.96454e-07	136.719	0.00232	136.719	0.000683167	136.719	0.000489154		42875	0.13481	42875	0.09873	42875	0.0630107	42875	8.24982	42875	8.35365	42875	4.44846
136.963	7.92871e-07	136.963	6.91543e-07	136.963	1.40808e-07	136.963	0.00258	136.963	0.000434073	136.963	0.000734229		42750	0.13488	42750	0.09876	42750	0.0630252	42750	8.25636	42750	8.36016	42750	4.45155
137.207	6.20566e-07	137.207	9.75347e-07	137.207	1.16496e-07	137.207	0.00339	137.207	0.000696237	137.207	0.000730262		42625	0.13496	42625	0.09879	42625	0.0630402	42625	8.26308	42625	8.36685	42625	4.45486
137.451	6.71258e-07	137.451	8.89573e-07	137.451	1.38538e-07	137.451	0.00284	137.451	0.00116	137.451	0.00084638		42500	0.13504	42500	0.09882	42500	0.0630551	42500	8.2702	42500	8.37374	42500	4.45828
137.695	7.0669e-07	137.695	9.0782e-07	137.695	1.41572e-07	137.695	0.00225	137.695	0.00154	137.695	0.000687098		42375	0.13512	42375	0.09885	42375	0.0630706	42375	8.27758	42375	8.38058	42375	4.46172
137.939	9.21439e-07	137.939	1.02963e-06	137.939	1.27212e-07	137.939	0.00236	137.939	0.00162	137.939	0.00041356		42250	0.13519	42250	0.09888	42250	0.0630866	42250	8.28503	42250	8.38733	42250	4.46522
138.184	7.72739e-07	138.184	6.24778e-07	138.184	1.20018e-07	138.184	0.00218	138.184	0.0016	138.184	0.00025506		42125	0.13527	42125	0.09891	42125	0.0631025	42125	8.29257	42125	8.39415	42125	4.4686
138.428	7.14385e-07	138.428	3.78092e-07	138.428	6.35203e-08	138.428	0.00134	138.428	0.00168	138.428	0.000343552		42000	0.13535	42000	0.09893	42000	0.063118	42000	8.30015	42000	8.40094	42000	4.47187
138.672	5.73701e-07	138.672	7.38978e-07	138.672	4.18623e-08	138.672	0.00157	138.672	0.00137	138.672	0.000470322		41875	0.13543	41875	0.09896	41875	0.0631337	41875	8.30766	41875	8.40752	41875	4.47519
138.916	5.19015e-07	138.916	1.15989e-06	138.916	7.98502e-08	138.916	0.00301	138.916	0.00092143	138.916	0.000609929		41750	0.13551	41750	0.09899	41750	0.0631493	41750	8.31507	41750	8.41399	41750	4.47847
139.16	5.33256e-07	139.16	1.05788e-06	139.16	1.86351e-07	139.16	0.00259	139.16	0.00111	139.16	0.000743228		41625	0.13559	41625	0.09902	41625	0.0631647	41625	8.32226	41625	8.4207	41625	4.48168
139.404	6.10566e-07	139.404	9.35265e-07	139.404	1.84094e-07	139.404	0.000961777	139.404	0.000915213	139.404	0.000741216		41500	0.13566	41500	0.09905	41500	0.0631803	41500	8.32931	41500	8.42767	41500	4.48496
139.648	6.43664e-07	139.648	7.51083e-07	139.648	1.54595e-07	139.648	0.000606153	139.648	0.000614705	139.648	0.000868433		41375	0.13574	41375	0.09908	41375	0.0631961	41375	8.33642	41375	8.43477	41375	4.48839
139.893	4.41184e-07	139.893	6.0562e-07	139.893	1.62096e-07	139.893	0.00172	139.893	0.000744995	139.893	0.0011		41250	0.13582	41250	0.09911	41250	0.0632121	41250	8.34366	41250	8.44195	41250	4.49188
140.137	4.68901e-07	140.137	1.02684e-06	140.137	1.02022e-07	140.137	0.00324	140.137	0.000960924	140.137	0.00152		41125	0.13589	41125	0.09914	41125	0.0632283	41125	8.35088	41125	8.44893	41125	4.49537
140.381	7.29043e-07	140.381	1.3173e-06	140.381	7.47249e-08	140.381	0.00265	140.381	0.00133	140.381	0.00178		41000	0.13597	41000	0.09917	41000	0.0632444	41000	8.35794	41000	8.45563	41000	4.49892
140.625	7.02877e-07	140.625	6.91543e-07	140.625	8.9467e-08	140.625	0.00193	140.625	0.00139	140.625	0.00122		40875	0.13606	40875	0.0992	40875	0.0632607	40875	8.36504	40875	8.46236	40875	4.50259
140.869	6.59541e-07	140.869	4.81119e-07	140.869	1.31236e-07	140.869	0.00257	140.869	0.000758224	140.869	0.000563873		40750	0.13614	40750	0.09923	40750	0.0632776	40750	8.37241	40750	8.46912	40750	4.50629
141.113	6.90607e-07	141.113	1.15675e-06	141.113	1.68131e-07	141.113	0.00211	141.113	0.000735974	141.113	0.00041412		40625	0.13623	40625	0.09926	40625	0.0632949	40625	8.37981	40625	8.47579	40625	4.51002
141.357	7.60285e-07	141.357	1.31909e-06	141.357	1.45458e-07	141.357	0.00112	141.357	0.00104	141.357	0.000557044		40500	0.13631	40500	0.09929	40500	0.0633122	40500	8.38702	40500	8.48261	40500	4.51382
141.602	9.81972e-07	141.602	8.66984e-07	141.602	8.41793e-08	141.602	0.00162	141.602	0.00126	141.602	0.000585654		40375	0.13639	40375	0.09933	40375	0.0633292	40375	8.39413	40375	8.48969	40375	4.51751
141.846	1.12586e-06	141.846	1.01853e-06	141.846	7.74021e-08	141.846	0.00213	141.846	0.00154	141.846	0.0004559		40250	0.13647	40250	0.09936	40250	0.0633454	40250	8.4014	40250	8.49673	40250	4.52103
142.09	7.35986e-07	142.09	1.08104e-06	142.09	5.26244e-08	142.09	0.00161	142.09	0.00132	142.09	0.000460869		40125	0.13654	40125	0.09939	40125	0.0633618	40125	8.40893	40125	8.50353	40125	4.52467
142.334	3.77072e-07	142.334	7.2707e-07	142.334	4.15237e-08	142.334	0.00136	142.334	0.00134	142.334	0.00031632		40000	0.13662	40000	0.09942	40000	0.0633787	40000	8.41661	40000	8.51027	40000	4.52847
142.578	3.37909e-07	142.578	7.72736e-07	142.578	6.62428e-08	142.578	0.00132	142.578	0.000991314	142.578	0.000336646		39875	0.1367	39875	0.09945	39875	0.0633957	39875	8.42438	39875	8.51702	39875	4.53227
142.822	3.24018e-07	142.822	9.16467e-07	142.822	1.39668e-07	142.822	0.00148	142.822	0.000709558	142.822	0.00049784		39750	0.13678	39750	0.09948	39750	0.0634124	39750	8.43224	39750	8.52368	39750	4.53599
143.066	2.27262e-07	143.066	8.64634e-07	143.066	1.93288e-07	143.066	0.00179	143.066	0.000889559	143.066	0.000411884		39625	0.13686	39625	0.09951	39625	0.0634293	39625	8.4401	39625	8.53042	39625	4.53958
143.311	1.38277e-07	143.311	7.32005e-07	143.311	1.29471e-07	143.311	0.00164	143.311	0.00159	143.311	0.000455288		39500	0.13695	39500	0.09954	39500	0.063447	39500	8.44789	39500	8.53724	39500	4.54317
143.555	1.49775e-07	143.555	7.42989e-07	143.555	1.18405e-07	143.555	0.00161	143.555	0.00192	143.555	0.000485856		39375	0.13704	39375	0.09957	39375	0.0634643	39375	8.45575	39375	8.54397	39375	4.54697
143.799	2.95922e-07	143.799	9.33994e-07	143.799	1.25672e-07	143.799	0.00191	143.799	0.00124	143.799	0.000443723		39250	0.13713	39250	0.0996	39250	0.0634811	39250	8.46374	39250	8.55061	39250	4.55089
144.043	5.47152e-07	144.043	8.42684e-07	144.043	7.2043e-08	144.043	0.00175	144.043	0.000765442	144.043	0.000411327		39125	0.13722	39125	0.09963	39125	0.0634987	39125	8.4717	39125	8.55725	39125	4.55481
144.287	5.21833e-07	144.287	6.42792e-07	144.287	8.97095e-08	144.287	0.0016	144.287	0.00105	144.287	0.000476731		39000	0.13731	39000	0.09967	39000	0.0635169	39000	8.47943	39000	8.56396	39000	4.55869
144.531	5.73701e-07	144.531	7.06692e-07	144.531	1.2825e-07	144.531	0.00153	144.531	0.0013	144.531	0.0004559		38875	0.13739	38875	0.0997	38875	0.063535	38875	8.48689	38875	8.5707	38875	4.56253
144.775	5.03096e-07	144.775	7.66484e-07	144.775	9.03189e-08	144.775	0.00206	144.775	0.000945441	144.775	0.000328542		38750	0.13748	38750	0.09973	38750	0.0635533	38750	8.49441	38750	8.57741	38750	4.56637
145.02	5.15507e-07	145.02	6.75808e-07	145.02	1.2348e-07	145.02	0.00262	145.02	0.000637587	145.02	0.000413001		38625	0.13756	38625	0.09976	38625	0.0635732	38625	8.50221	38625	8.58429	38625	4.57014
145.264	6.5865e-07	145.264	3.57675e-07	145.264	2.09361e-07	145.264	0.00249	145.264	0.000582301	145.264	0.000863742		38500	0.13764	38500	0.09979	38500	0.0635935	38500	8.51	38500	8.59141	38500	4.57384
145.508	6.21404e-07	145.508	4.57614e-07	145.508	1.81127e-07	145.508	0.00203	145.508	0.000844957	145.508	0.000783522		38375	0.13772	38375	0.09983	38375	0.0636127	38375	8.51755	38375	8.59865	38375	4.5776
145.752	6.31585e-07	145.752	7.07642e-07	145.752	1.37232e-07	145.752	0.00157	145.752	0.000764407	145.752	0.000645616		38250	0.1378	38250	0.09986	38250	0.0636311	38250	8.52513	38250	8.60607	38250	4.58138
145.996	7.48041e-07	145.996	5.99907e-07	145.996	1.66545e-07	145.996	0.00142	145.996	0.00109	145.996	0.000822659		38125	0.13789	38125	0.09989	38125	0.0636494	38125	8.53302	38125	8.61342	38125	4.58518
146.24	6.17212e-07	146.24	6.01534e-07	146.24	1.67449e-07	146.24	0.00136	146.24	0.00203	146.24	0.000710754		38000	0.13797	38000	0.09993	38000	0.0636677	38000	8.541	38000	8.62044	38000	4.58901
146.484	5.99098e-07	146.484	9.92668e-07	146.484	1.46248e-07	146.484	0.00186	146.484	0.00184	146.484	0.000585654		37875	0.13806	37875	0.09996	37875	0.0636862	37875	8.549	37875	8.62758	37875	4.59282
146.729	1.06219e-06	146.729	1.25125e-06	146.729	1.40998e-07	146.729	0.00253	146.729	0.00104	146.729	0.000499188		37750	0.13815	37750	0.09999	37750	0.0637051	37750	8.55727	37750	8.63492	37750	4.59661
146.973	9.85973e-07	146.973	1.11524e-06	146.973	1.68815e-07	146.973	0.00173	146.973	0.000718258	146.973	0.000470959		37625	0.13823	37625	0.10003	37625	0.0637247	37625	8.56579	37625	8.64225	37625	4.60042
147.217	4.96331e-07	147.217	8.14633e-07	147.217	2.02667e-07	147.217	0.00072574	147.217	0.000498348	147.217	0.000485856		37500	0.13831	37500	0.10006	37500	0.0637442	37500	8.57412	37500	8.64974	37500	4.6043
147.461	5.22534e-07	147.461	7.58227e-07	147.461	1.39668e-07	147.461	0.000885544	147.461	0.000359616	147.461	0.000463369		37375	0.1384	37375	0.10009	37375	0.0637633	37375	8.58211	37375	8.65725	37375	4.60831
147.705	6.68534e-07	147.705	1.1773e-06	147.705	1.32127e-07	147.705	0.00129	147.705	0.000955736	147.705	0.000651765		37250	0.13848	37250	0.10013	37250	0.0637817	37250	8.58991	37250	8.66454	37250	4.61239
147.949	7.33995e-07	147.949	1.01991e-06	147.949	1.34838e-07	147.949	0.00227	147.949	0.00155	147.949	0.000655303		37125	0.13857	37125	0.10016	37125	0.0637996	37125	8.5975	37125	8.67167	37125	4.61646
148.193	9.50586e-07	148.193	7.29038e-07	148.193	1.06683e-07	148.193	0.00197	148.193	0.00117	148.193	0.000675112		37000	0.13866	37000	0.10019	37000	0.0638175	37000	8.60475	37000	8.67856	37000	4.62056
148.438	7.01918e-07	148.438	5.36876e-07	148.438	9.86269e-08	148.438	0.0018	148.438	0.000840392	148.438	0.000742219		36875	0.13875	36875	0.10023	36875	0.0638361	36875	8.61185	36875	8.68523	36875	4.62474
148.682	4.04571e-07	148.682	4.8966e-07	148.682	1.21325e-07	148.682	0.00142	148.682	0.000739969	148.682	0.000565401		36750	0.13884	36750	0.10026	36750	0.0638556	36750	8.6192	36750	8.69202	36750	4.62887
148.926	3.8952e-07	148.926	6.10566e-07	148.926	1.20018e-07	148.926	0.00104	148.926	0.000731008	148.926	0.000503942		36625	0.13893	36625	0.10029	36625	0.0638755	36625	8.62683	36625	8.69925	36625	4.63287
149.17	7.10522e-07	149.17	5.58374e-07	149.17	9.2047e-08	149.17	0.00128	149.17	0.000958325	149.17	0.000590435		36500	0.13902	36500	0.10033	36500	0.0638959	36500	8.63459	36500	8.70687	36500	4.63685
149.414	7.88597e-07	149.414	4.1793e-07	149.414	1.25332e-07	149.414	0.00135	149.414	0.00134	149.414	0.000741216		36375	0.13911	36375	0.10036	36375	0.0639164	36375	8.64244	36375	8.71454	36375	4.64088
149.658	5.69062e-07	149.658	2.77304e-07	149.658	1.11709e-07	149.658	0.00192	149.658	0.00131	149.658	0.000598479		36250	0.13921	36250	0.10039	36250	0.0639366	36250	8.65016	36250	8.72195	36250	4.64485
149.902	4.6448e-07	149.902	2.95922e-07	149.902	6.14062e-08	149.902	0.002	149.902	0.00156	149.902	0.000538507		36125	0.13929	36125	0.10043	36125	0.0639566	36125	8.65761	36125	8.72921	36125	4.64875
150.146	4.82419e-07	150.146	2.43507e-07	150.146	5.55527e-08	150.146	0.00175	150.146	0.00132	150.146	0.000608284		36000	0.13938	36000	0.10046	36000	0.0639766	36000	8.66521	36000	8.73642	36000	4.6527
150.391	4.49629e-07	150.391	2.62687e-07	150.391	8.88634e-08	150.391	0.00274	150.391	0.000825729	150.391	0.000709791		35875	0.13947	35875	0.1005	35875	0.0639964	35875	8.67328	35875	8.74336	35875	4.65675
150.635	5.61408e-07	150.635	4.05667e-07	150.635	1.18084e-07	150.635	0.00327	150.635	0.000631573	150.635	0.000794203		35750	0.13956	35750	0.10053	35750	0.0640158	35750	8.68176	35750	8.75027	35750	4.6609
150.879	9.02919e-07	150.879	5.13418e-07	150.879	1.24824e-07	150.879	0.00237	150.879	0.000732993	150.879	0.000797437		35625	0.13964	35625	0.10056	35625	0.0640347	35625	8.69022	35625	8.75741	35625	4.66502
151.123	8.10232e-07	151.123	6.41055e-07	151.123	1.10206e-07	151.123	0.0022	151.123	0.000590239	151.123	0.00057778		35500	0.13973	35500	0.1006	35500	0.064054	35500	8.69849	35500	8.76446	35500	4.66913
151.367	6.06446e-07	151.367	4.83073e-07	151.367	6.14894e-08	151.367	0.00212	151.367	0.000450841	151.367	0.000521996		35375	0.13982	35375	0.10063	35375	0.0640738	35375	8.70695	35375	8.77134	35375	4.67337
151.611	4.75293e-07	151.611	3.09023e-07	151.611	4.0634e-08	151.611	0.00174	151.611	0.000353821	151.611	0.00059767		35250	0.13991	35250	0.10067	35250	0.0640936	35250	8.71567	35250	8.77856	35250	4.67777
151.855	3.00769e-07	151.855	4.5024e-07	151.855	3.89112e-08	151.855	0.0018	151.855	0.000288015	151.855	0.000665135		35125	0.14001	35125	0.1007	35125	0.0641142	35125	8.7244	35125	8.78632	35125	4.68221
152.1	3.97509e-07	152.1	8.76417e-07	152.1	5.29818e-08	152.1	0.00239	152.1	0.000377066	152.1	0.000705007		35000	0.1401	35000	0.10074	35000	0.0641355	35000	8.73294	35000	8.79418	35000	4.68653
152.344	7.82216e-07	152.344	1.09281e-06	152.344	6.8709e-08	152.344	0.00164	152.344	0.000483072	152.344	0.000769852		34875	0.1402	34875	0.10077	34875	0.0641567	34875	8.74122	34875	8.80196	34875	4.69075
152.588	8.26856e-07	152.588	8.15736e-07	152.588	6.05806e-08	152.588	0.00185	152.588	0.000452678	152.588	0.00112		34750	0.14029	34750	0.10081	34750	0.064178	34750	8.74937	34750	8.80986	34750	4.69503
152.832	5.39061e-07	152.832	7.79045e-07	152.832	7.80333e-08	152.832	0.00285	152.832	0.000740973	152.832	0.00105		34625	0.14037	34625	0.10085	34625	0.0641993	34625	8.75738	34625	8.81782	34625	4.69946
153.076	4.95664e-07	153.076	1.01715e-06	153.076	8.9831e-08	153.076	0.00183	153.076	0.00116	153.076	0.000954756		34500	0.14046	34500	0.10089	34500	0.0642204	34500	8.7652	34500	8.82555	34500	4.70394
153.32	6.13875e-07	153.32	1.03241e-06	153.32	5.60058e-08	153.32	0.00137	153.32	0.00124	153.32	0.00145		34375	0.14055	34375	0.10093	34375	0.0642415	34375	8.77319	34375	8.83276	34375	4.70844
153.564	5.8945e-07	153.564	1.07375e-06	153.564	5.00533e-08	153.564	0.00179	153.564	0.000854156	153.564	0.00109		34250	0.14064	34250	0.10097	34250	0.0642636	34250	8.78132	34250	8.83962	34250	4.71303
153.809	4.99708e-07	153.809	8.65803e-07	153.809	9.13023e-08	153.809	0.00157	153.809	0.000466995	153.809	0.000595246		34125	0.14073	34125	0.10101	34125	0.0642875	34125	8.7893	34125	8.84648	34125	4.71767
154.053	4.02384e-07	154.053	5.268e-07	154.053	9.74324e-08	154.053	0.00158	154.053	0.000520413	154.053	0.000550299		34000	0.14082	34000	0.10105	34000	0.0643123	34000	8.79742	34000	8.85341	34000	4.72233
154.297	3.74019e-07	154.297	6.78561e-07	154.297	9.06865e-08	154.297	0.00147	154.297	0.000622237	154.297	0.000585654		33875	0.14092	33875	0.10108	33875	0.0643366	33875	8.80573	33875	8.86044	33875	4.7271
154.541	3.3654e-07	154.541	9.33994e-07	154.541	1.22979e-07	154.541	0.00173	154.541	0.00082909	154.541	0.00084638		33750	0.14102	33750	0.10112	33750	0.0643606	33750	8.814	33750	8.86744	33750	4.73198
154.785	3.45773e-07	154.785	7.41985e-07	154.785	1.06251e-07	154.785	0.00232	154.785	0.00119	154.785	0.00109		33625	0.14111	33625	0.10116	33625	0.0643854	33625	8.8223	33625	8.87454	33625	4.73688
155.029	3.01584e-07	155.029	4.79169e-07	155.029	8.37247e-08	155.029	0.00267	155.029	0.00118	155.029	0.000754381		33500	0.14119	33500	0.1012	33500	0.0644109	33500	8.83051	33500	8.88197	33500	4.74173
155.273	3.83765e-07	155.273	5.07888e-07	155.273	7.43215e-08	155.273	0.00238	155.273	0.000890765	155.273	0.000437759		33375	0.14128	33375	0.10124	33375	0.0644361	33375	8.83848	33375	8.88927	33375	4.74651
155.518	4.28821e-07	155.518	5.91841e-07	155.518	6.49991e-08	155.518	0.00239	155.518	0.00077798	155.518	0.000479972		33250	0.14137	33250	0.10128	33250	0.0644605	33250	8.84646	33250	8.8963	33250	4.75131
155.762	4.2998e-07	155.762	6.23931e-07	155.762	7.4422e-08	155.762	0.00195	155.762	0.000424772	155.762	0.000914276		33125	0.14147	33125	0.10132	33125	0.0644849	33125	8.85462	33125	8.90362	33125	4.75613
156.006	8.55323e-07	156.006	7.81154e-07	156.006	1.13385e-07	156.006	0.00103	156.006	0.000407315	156.006	0.000986283		33000	0.14156	33000	0.10136	33000	0.0645104	33000	8.86291	33000	8.91139	33000	4.76101
156.25	9.09046e-07	156.25	1.16304e-06	156.25	1.54385e-07	156.25	0.00156	156.25	0.000653316	156.25	0.000450379		32875	0.14166	32875	0.10141	32875	0.0645367	32875	8.87144	32875	8.91937	32875	4.766
156.494	3.98588e-07	156.494	8.51856e-07	156.494	1.64528e-07	156.494	0.00248	156.494	0.000882363	156.494	0.000460244		32750	0.14175	32750	0.10145	32750	0.064563	32750	8.8801	32750	8.92733	32750	4.77108
156.738	3.39738e-07	156.738	4.8966e-07	156.738	1.37418e-07	156.738	0.0023	156.738	0.000823499	156.738	0.000796359		32625	0.14185	32625	0.10149	32625	0.0645883	32625	8.88867	32625	8.93513	32625	4.77629
156.982	4.69535e-07	156.982	4.92982e-07	156.982	9.63828e-08	156.982	0.0013	156.982	0.00117	156.982	0.000855598		32500	0.14195	32500	0.10153	32500	0.064613	32500	8.89723	32500	8.94276	32500	4.78154
157.227	4.34074e-07	157.227	3.39281e-07	157.227	8.79063e-08	157.227	0.00104	157.227	0.00183	157.227	0.000671466		32375	0.14205	32375	0.10157	32375	0.0646382	32375	8.90614	32375	8.95053	32375	4.78676
157.471	3.41587e-07	157.471	3.31562e-07	157.471	1.13692e-07	157.471	0.00104	157.471	0.00129	157.471	0.000541431		32250	0.14215	32250	0.1016	32250	0.0646645	32250	8.91537	32250	8.95869	32250	4.79198
157.715	2.82993e-07	157.715	5.46408e-07	157.715	1.01746e-07	157.715	0.00195	157.715	0.000799331	157.715	0.00049582		32125	0.14225	32125	0.10164	32125	0.0646917	32125	8.92429	32125	8.96691	32125	4.79713
157.959	2.26035e-07	157.959	7.91801e-07	157.959	1.20507e-07	157.959	0.00324	157.959	0.000707638	157.959	0.000359736		32000	0.14235	32000	0.10169	32000	0.0647195	32000	8.93293	32000	8.97478	32000	4.80208
158.203	3.61079e-07	158.203	7.81154e-07	158.203	1.46248e-07	158.203	0.00336	158.203	0.000435251	158.203	0.000353939		31875	0.14245	31875	0.10173	31875	0.0647475	31875	8.94179	31875	8.98243	31875	4.80689
158.447	6.54212e-07	158.447	8.35858e-07	158.447	1.87617e-07	158.447	0.00224	158.447	0.000790724	158.447	0.000472234		31750	0.14254	31750	0.10177	31750	0.064775	31750	8.95052	31750	8.99014	31750	4.81167
158.691	9.45444e-07	158.691	1.06941e-06	158.691	2.3745e-07	158.691	0.00117	158.691	0.00155	158.691	0.000390173		31625	0.14263	31625	0.10181	31625	0.0648022	31625	8.95885	31625	8.99805	31625	4.81659
158.936	7.26085e-07	158.936	9.31477e-07	158.936	2.14816e-07	158.936	0.00129	158.936	0.00129	158.936	0.000230123		31500	0.14272	31500	0.10186	31500	0.0648299	31500	8.96727	31500	9.00669	31500	4.82186
159.18	4.34074e-07	159.18	6.48918e-07	159.18	1.30351e-07	159.18	0.0021	159.18	0.000949286	159.18	0.000303729		31375	0.14281	31375	0.1019	31375	0.0648587	31375	8.97607	31375	9.01652	31375	4.82739
159.424	5.8626e-07	159.424	7.2707e-07	159.424	7.26305e-08	159.424	0.00173	159.424	0.00122	159.424	0.000472234		31250	0.14291	31250	0.10194	31250	0.0648888	31250	8.98521	31250	9.02719	31250	4.8329
159.668	6.99074e-07	159.668	1.03381e-06	159.668	9.76967e-08	159.668	0.00145	159.668	0.00119	159.668	0.000645616		31125	0.14301	31125	0.10199	31125	0.0649193	31125	8.99473	31125	9.0377	31125	4.8385
159.912	6.18047e-07	159.912	1.16304e-06	159.912	1.3502e-07	159.912	0.00201	159.912	0.00167	159.912	0.000449771		31000	0.14311	31000	0.10203	31000	0.0649501	31000	9.00435	31000	9.04735	31000	4.84426
160.156	6.88745e-07	160.156	1.08398e-06	160.156	1.25672e-07	160.156	0.00199	160.156	0.0015	160.156	0.000257837		30875	0.14322	30875	0.10208	30875	0.0649812	30875	9.01369	30875	9.05613	30875	4.85001
160.4	9.01689e-07	160.4	5.72151e-07	160.4	1.13692e-07	160.4	0.0011	160.4	0.000659538	160.4	0.000363649		30750	0.14333	30750	0.10213	30750	0.0650151	30750	9.0226	30750	9.06435	30750	4.85567
160.645	1.16619e-06	160.645	2.85687e-07	160.645	1.24655e-07	160.645	0.000687482	160.645	0.000539057	160.645	0.000557044		30625	0.14343	30625	0.10218	30625	0.0650504	30625	9.03104	30625	9.07214	30625	4.86127
160.889	7.84333e-07	160.889	3.24897e-07	160.889	1.16812e-07	160.889	0.000977531	160.889	0.000758224	160.889	0.000760531		30500	0.14354	30500	0.10223	30500	0.0650858	30500	9.03949	30500	9.07973	30500	4.86691
161.133	3.57194e-07	161.133	3.67991e-07	161.133	9.24216e-08	161.133	0.00115	161.133	0.00103	161.133	0.00113		30375	0.14364	30375	0.10228	30375	0.0651235	30375	9.04813	30375	9.08758	30375	4.87247
161.377	3.44375e-07	161.377	4.25351e-07	161.377	1.35387e-07	161.377	0.00132	161.377	0.000931462	161.377	0.00108		30250	0.14374	30250	0.10232	30250	0.0651612	30250	9.05668	30250	9.09563	30250	4.87801
161.621	4.7787e-07	161.621	6.55093e-07	161.621	1.31236e-07	161.621	0.00165	161.621	0.00063243	161.621	0.000727299		30125	0.14385	30125	0.10237	30125	0.0651975	30125	9.06523	30125	9.10366	30125	4.8838
161.865	5.03784e-07	161.865	7.65454e-07	161.865	8.9467e-08	161.865	0.00171	161.865	0.00114	161.865	0.000450379		30000	0.14396	30000	0.10242	30000	0.0652333	30000	9.074	30000	9.11155	30000	4.88965
162.109	5.72922e-07	162.109	4.53908e-07	162.109	1.37232e-07	162.109	0.00198	162.109	0.00176	162.109	0.000427798		29875	0.14407	29875	0.10247	29875	0.06527	29875	9.08299	29875	9.11948	29875	4.89539
162.354	8.93194e-07	162.354	4.90322e-07	162.354	1.55014e-07	162.354	0.00228	162.354	0.00117	162.354	0.000778235		29750	0.14417	29750	0.10252	29750	0.0653076	29750	9.09212	29750	9.12756	29750	4.9012
162.598	1.0943e-06	162.598	6.89674e-07	162.598	1.27557e-07	162.598	0.00228	162.598	0.000552356	162.598	0.000909336		29625	0.14427	29625	0.10257	29625	0.0653454	29625	9.10135	29625	9.1356	29625	4.90713
162.842	9.41616e-07	162.842	4.65103e-07	162.842	8.83836e-08	162.842	0.00237	162.842	0.000483726	162.842	0.0004748		29500	0.14436	29500	0.10262	29500	0.0653821	29500	9.11057	29500	9.14367	29500	4.91313
163.086	8.39261e-07	163.086	4.90322e-07	163.086	8.81444e-08	163.086	0.00226	163.086	0.000638452	163.086	0.000175299		29375	0.14446	29375	0.10267	29375	0.0654177	29375	9.11989	29375	9.15193	29375	4.91903
163.33	1.01166e-06	163.33	6.12216e-07	163.33	1.03133e-07	163.33	0.00172	163.33	0.000629867	163.33	0.000153312		29250	0.14456	29250	0.10273	29250	0.0654535	29250	9.12936	29250	9.16029	29250	4.92483
163.574	8.0477e-07	163.574	4.74645e-07	163.574	1.2348e-07	163.574	0.00152	163.574	0.000404567	163.574	0.000278897		29125	0.14466	29125	0.10278	29125	0.0654906	29125	9.13866	29125	9.16863	29125	4.93083
163.818	5.46409e-07	163.818	5.21123e-07	163.818	1.17288e-07	163.818	0.00103	163.818	0.000312384	163.818	0.00048323		29000	0.14476	29000	0.10283	29000	0.0655298	29000	9.1479	29000	9.17705	29000	4.93705
164.063	3.83242e-07	164.063	8.93188e-07	164.063	9.43176e-08	164.063	0.000558863	164.063	0.000255321	164.063	0.000528394		28875	0.14485	28875	0.10288	28875	0.0655699	28875	9.15721	28875	9.18538	28875	4.94345
164.307	5.03096e-07	164.307	8.26857e-07	164.307	1.01746e-07	164.307	0.000542463	164.307	0.000303218	164.307	0.000438945		28750	0.14494	28750	0.10294	28750	0.0656093	28750	9.16646	28750	9.19344	28750	4.94983
164.551	6.48913e-07	164.551	7.30023e-07	164.551	1.31592e-07	164.551	0.000599627	164.551	0.000630722	164.551	0.000615738		28625	0.14504	28625	0.103	28625	0.0656485	28625	9.17568	28625	9.20147	28625	4.95598
164.795	5.347e-07	164.795	8.484e-07	164.795	1.14155e-07	164.795	0.000578886	164.795	0.00091027	164.795	0.000920487		28500	0.14514	28500	0.10305	28500	0.0656894	28500	9.18509	28500	9.20974	28500	4.96221
165.039	4.54524e-07	165.039	6.45411e-07	165.039	7.65683e-08	165.039	0.000903711	165.039	0.00088356	165.039	0.000842947		28375	0.14524	28375	0.1031	28375	0.0657308	28375	9.19474	28375	9.21825	28375	4.96864
165.283	2.98336e-07	165.283	4.82424e-07	165.283	8.41793e-08	165.283	0.0021	165.283	0.00104	165.283	0.000621604		28250	0.14534	28250	0.10316	28250	0.0657705	28250	9.20459	28250	9.22674	28250	4.97485
165.527	2.29116e-07	165.527	7.2707e-07	165.527	8.06104e-08	165.527	0.00258	165.527	0.000904129	165.527	0.000717523		28125	0.14545	28125	0.10322	28125	0.0658099	28125	9.21452	28125	9.23512	28125	4.98077
165.771	6.63122e-07	165.771	6.85027e-07	165.771	5.9685e-08	165.771	0.00156	165.771	0.00115	165.771	0.000636072		28000	0.14556	28000	0.10329	28000	0.0658501	28000	9.22447	28000	9.24336	28000	4.98666
166.016	8.19057e-07	166.016	4.82424e-07	166.016	8.00666e-08	166.016	0.00188	166.016	0.00186	166.016	0.000410217		27875	0.14567	27875	0.10335	27875	0.0658906	27875	9.23421	27875	9.25162	27875	4.99267
166.26	4.12868e-07	166.26	5.00379e-07	166.26	1.14464e-07	166.26	0.00267	166.26	0.00129	166.26	0.000285004		27750	0.14578	27750	0.10341	27750	0.0659309	27750	9.24344	27750	9.26013	27750	4.99879
166.504	2.90366e-07	166.504	4.00213e-07	166.504	9.54738e-08	166.504	0.00274	166.504	0.000645403	166.504	0.000300456		27625	0.14589	27625	0.10347	27625	0.0659714	27625	9.25231	27625	9.26885	27625	5.00493
166.748	4.43582e-07	166.748	4.32906e-07	166.748	8.2264e-08	166.748	0.00253	166.748	0.000645403	166.748	0.000508052		27500	0.146	27500	0.10353	27500	0.0660122	27500	9.26126	27500	9.27762	27500	5.01121
166.992	5.10648e-07	166.992	4.23052e-07	166.992	8.83836e-08	166.992	0.00172	166.992	0.000937788	166.992	0.00041637		27375	0.14611	27375	0.10359	27375	0.0660538	27375	9.27052	27375	9.28641	27375	5.01768
167.236	3.91109e-07	167.236	5.0242e-07	167.236	7.83509e-08	167.236	0.00128	167.236	0.00109	167.236	0.000243916		27250	0.14621	27250	0.10366	27250	0.0660974	27250	9.28003	27250	9.29543	27250	5.02424
167.48	5.20415e-07	167.48	6.5332e-07	167.48	8.36113e-08	167.48	0.00134	167.48	0.000981966	167.48	0.000208184		27125	0.14632	27125	0.10373	27125	0.0661411	27125	9.28958	27125	9.30467	27125	5.0308
167.725	6.76733e-07	167.725	6.46283e-07	167.725	6.81531e-08	167.725	0.00165	167.725	0.00116	167.725	0.000394424		27000	0.14642	27000	0.1038	27000	0.0661835	27000	9.29899	27000	9.31392	27000	5.03731
167.969	6.74899e-07	167.969	8.27979e-07	167.969	5.49543e-08	167.969	0.00198	167.969	0.00103	167.969	0.000555538		26875	0.14653	26875	0.10387	26875	0.0662265	26875	9.3082	26875	9.32322	26875	5.04368
168.213	6.52437e-07	168.213	8.10235e-07	168.213	6.64224e-08	168.213	0.0016	168.213	0.00064891	168.213	0.000614906		26750	0.14663	26750	0.10394	26750	0.0662694	26750	9.31741	26750	9.33259	26750	5.05004
168.457	8.83565e-07	168.457	4.44786e-07	168.457	9.27978e-08	168.457	0.00132	168.457	0.000429397	168.457	0.000495151		26625	0.14674	26625	0.10401	26625	0.0663112	26625	9.32688	26625	9.34187	26625	5.05651
168.701	7.97179e-07	168.701	3.65511e-07	168.701	7.42208e-08	168.701	0.00128	168.701	0.000465733	168.701	0.00024892		26500	0.14685	26500	0.10408	26500	0.0663527	26500	9.33669	26500	9.35117	26500	5.06297
168.945	3.86368e-07	168.945	3.99673e-07	168.945	8.03924e-08	168.945	0.0013	168.945	0.000726077	168.945	0.000326766		26375	0.14697	26375	0.10415	26375	0.0663932	26375	9.34673	26375	9.36076	26375	5.0693
169.189	4.16798e-07	169.189	7.32005e-07	169.189	1.13078e-07	169.189	0.00134	169.189	0.00107	169.189	0.000531983		26250	0.14709	26250	0.10422	26250	0.0664337	26250	9.35673	26250	9.3704	26250	5.07541
169.434	7.5823e-07	169.434	9.83302e-07	169.434	7.26305e-08	169.434	0.00158	169.434	0.00139	169.434	0.000582495		26125	0.14721	26125	0.10429	26125	0.0664757	26125	9.36656	26125	9.37969	26125	5.08146
169.678	7.69604e-07	169.678	8.38127e-07	169.678	2.94811e-08	169.678	0.00151	169.678	0.0016	169.678	0.000594444		26000	0.14733	26000	0.10436	26000	0.0665182	26000	9.37626	26000	9.38894	26000	5.08747
169.922	6.06446e-07	169.922	4.92982e-07	169.922	5.50287e-08	169.922	0.00115	169.922	0.00166	169.922	0.000552537		25875	0.14744	25875	0.10444	25875	0.0665596	25875	9.38567	25875	9.3982	25875	5.09338
170.166	7.36978e-07	170.166	3.59616e-07	170.166	1.17925e-07	170.166	0.00139	170.166	0.00134	170.166	0.000895902		25750	0.14756	25750	0.10451	25750	0.0666001	25750	9.39492	25750	9.40719	25750	5.09944
170.41	1.00212e-06	170.41	3.71497e-07	170.41	1.52309e-07	170.41	0.00246	170.41	0.00115	170.41	0.000829363		25625	0.14767	25625	0.10458	25625	0.0666415	25625	9.4046	25625	9.41635	25625	5.10579
170.654	9.36532e-07	170.654	4.8966e-07	170.654	1.60133e-07	170.654	0.00319	170.654	0.00139	170.654	0.000415244		25500	0.14778	25500	0.10467	25500	0.0666823	25500	9.41478	25500	9.426	25500	5.11229
170.898	8.91982e-07	170.898	6.5332e-07	170.898	1.2415e-07	170.898	0.00186	170.898	0.00137	170.898	0.000418065		25375	0.1479	25375	0.10475	25375	0.0667207	25375	9.42503	25375	9.43571	25375	5.11875
171.143	7.11487e-07	171.143	6.41055e-07	171.143	9.69062e-08	171.143	0.000939896	171.143	0.00113	171.143	0.000808305		25250	0.14803	25250	0.10485	25250	0.0667578	25250	9.43516	25250	9.44483	25250	5.12501
171.387	4.8047e-07	171.387	3.83765e-07	171.387	7.23362e-08	171.387	0.00102	171.387	0.00117	171.387	0.000788847		25125	0.14815	25125	0.10494	25125	0.0667959	25125	9.4451	25125	9.45337	25125	5.13104
171.631	3.47182e-07	171.631	3.44839e-07	171.631	7.382e-08	171.631	0.00155	171.631	0.00124	171.631	0.000752341		25000	0.14826	25000	0.10503	25000	0.0668347	25000	9.45496	25000	9.46221	25000	5.1369
171.875	3.74019e-07	171.875	4.65103e-07	171.875	1.02993e-07	171.875	0.00125	171.875	0.000630722	171.875	0.000344481		24875	0.14838	24875	0.10512	24875	0.0668733	24875	9.46501	24875	9.47169	24875	5.1428
172.852	4.65734e-07	172.852	4.05116e-07	172.852	1.14155e-07	172.852	0.00156	172.852	0.000641919	172.852	0.000420336		24750	0.14849	24750	0.1052	24750	0.0669118	24750	9.47512	24750	9.48156	24750	5.14895
173.828	5.347e-07	173.828	4.37028e-07	173.828	9.39354e-08	173.828	0.00142	173.828	0.000617205	173.828	0.000543634		24625	0.1486	24625	0.1053	24625	0.0669501	24625	9.48551	24625	9.49157	24625	5.15524
174.805	5.82311e-07	174.805	4.85697e-07	174.805	1.0216e-07	174.805	0.0012	174.805	0.000536146	174.805	0.00062922		24500	0.14872	24500	0.10539	24500	0.0669878	24500	9.49644	24500	9.50136	24500	5.16148
175.781	4.85699e-07	175.781	5.3833e-07	175.781	1.22813e-07	175.781	0.00116	175.781	0.000606438	175.781	0.000470959		24375	0.14884	24375	0.10549	24375	0.0670256	24375	9.50739	24375	9.51087	24375	5.16751
176.758	4.07871e-07	176.758	6.38463e-07	176.758	1.13692e-07	176.758	0.00121	176.758	0.00107	176.758	0.000566166		24250	0.14895	24250	0.10559	24250	0.0670643	24250	9.518	24250	9.52049	24250	5.17342
177.734	9.15437e-06	177.734	4.85922e-05	177.734	2.07997e-06	177.734	0.07029	177.734	0.04594	177.734	0.12321		24125	0.14907	24125	0.10568	24125	0.0671028	24125	9.528	24125	9.53051	24125	5.17945
178.711	0.000183626	178.711	0.000114976	178.711	4.16653e-05	178.711	1.21151	178.711	0.78316	178.711	3.11514		24000	0.14919	24000	0.10578	24000	0.0671402	24000	9.53783	24000	9.54056	24000	5.18556
179.688	0.000617645	179.688	0.000424021	179.688	0.0001392	179.688	3.5255	179.688	0.7928	179.688	11.997		23875	0.14931	23875	0.10588	23875	0.067177	23875	9.54825	23875	9.55028	23875	5.19156
180.664	0.000441496	180.664	0.000329634	180.664	9.89634e-05	180.664	2.19503	180.664	0.88648	180.664	9.71301		23750	0.14942	23750	0.10598	23750	0.0672127	23750	9.55897	23750	9.55994	23750	5.19736
181.641	6.25913e-05	181.641	0.000513085	181.641	1.39734e-05	181.641	0.26417	181.641	0.73215	181.641	1.58092		23625	0.14954	23625	0.10609	23625	0.0672462	23625	9.56942	23625	9.56983	23625	5.2032
182.617	1.40384e-06	182.617	1.001e-05	182.617	3.39922e-07	182.617	0.00455	182.617	0.01416	182.617	0.0323		23500	0.14966	23500	0.10619	23500	0.0672802	23500	9.57984	23500	9.57972	23500	5.20927
183.594	4.07318e-07	183.594	2.96323e-07	183.594	1.05677e-07	183.594	0.00134	183.594	0.000526081	183.594	0.00040966		23375	0.14979	23375	0.1063	23375	0.0673154	23375	9.59052	23375	9.58957	23375	5.21547
184.57	4.60723e-07	184.57	4.47197e-07	184.57	9.74324e-08	184.57	0.00139	184.57	0.000452065	184.57	0.000392294		23250	0.14991	23250	0.10642	23250	0.0673506	23250	9.60109	23250	9.59955	23250	5.22154
185.547	4.46596e-07	185.547	5.58374e-07	185.547	1.13846e-07	185.547	0.00133	185.547	0.000610557	185.547	0.000343085		23125	0.15003	23125	0.10653	23125	0.0673854	23125	9.61134	23125	9.60973	23125	5.22737
186.523	5.24658e-07	186.523	5.44934e-07	186.523	1.18726e-07	186.523	0.00147	186.523	0.000731998	186.523	0.000308286		23000	0.15014	23000	0.10666	23000	0.067419	23000	9.6217	23000	9.62004	23000	5.23296
187.5	6.63122e-07	187.5	5.33257e-07	187.5	8.67242e-08	187.5	0.00174	187.5	0.000718258	187.5	0.000392294		22875	0.15025	22875	0.10679	22875	0.067452	22875	9.63264	22875	9.62997	22875	5.23834
188.477	5.71375e-07	188.477	4.92319e-07	188.477	7.70882e-08	188.477	0.00198	188.477	0.000700965	188.477	0.000401971		22750	0.15036	22750	0.10691	22750	0.0674858	22750	9.64389	22750	9.63964	22750	5.24359
189.453	4.89662e-07	189.453	6.10566e-07	189.453	8.66068e-08	189.453	0.00181	189.453	0.000704771	189.453	0.000392294		22625	0.15048	22625	0.10703	22625	0.0675201	22625	9.65518	22625	9.64984	22625	5.24878
190.43	4.61343e-07	190.43	6.73071e-07	190.43	8.81444e-08	190.43	0.00144	190.43	0.000811327	190.43	0.000405797		22500	0.1506	22500	0.10715	22500	0.0675549	22500	9.66647	22500	9.66052	22500	5.25412
191.406	4.38807e-07	191.406	4.27663e-07	191.406	8.88634e-08	191.406	0.0012	191.406	0.000875225	191.406	0.000361196		22375	0.15071	22375	0.10727	22375	0.0675909	22375	9.67763	22375	9.67113	22375	5.25986
192.383	3.927e-07	192.383	3.30666e-07	192.383	7.47249e-08	192.383	0.00118	192.383	0.000936521	192.383	0.000396565		22250	0.15083	22250	0.10739	22250	0.0676271	22250	9.68885	22250	9.68125	22250	5.26589
193.359	3.57194e-07	193.359	3.5287e-07	193.359	8.53266e-08	193.359	0.00107	193.359	0.0008461	193.359	0.000354417		22125	0.15094	22125	0.10751	22125	0.0676625	22125	9.70007	22125	9.69092	22125	5.27186
194.336	3.96439e-07	194.336	4.62597e-07	194.336	1.12925e-07	194.336	0.000889147	194.336	0.000655975	194.336	0.000330322		22000	0.15105	22000	0.10763	22000	0.0676956	22000	9.71085	22000	9.70071	22000	5.27769
195.313	3.16218e-07	195.313	4.63846e-07	195.313	9.88942e-08	195.313	0.000801123	195.313	0.000637587	195.313	0.000351073		21875	0.15116	21875	0.10775	21875	0.0677264	21875	9.72129	21875	9.71097	21875	5.28339
196.289	3.44375e-07	196.289	4.45994e-07	196.289	8.63727e-08	196.289	0.000871269	196.289	0.00074904	196.289	0.000437759		21750	0.15128	21750	0.10788	21750	0.0677571	21750	9.73186	21750	9.72144	21750	5.28906
197.266	3.84803e-07	197.266	5.49379e-07	197.266	8.45218e-08	197.266	0.00102	197.266	0.000788586	197.266	0.000471596		21625	0.1514	21625	0.10802	21625	0.0677888	21625	9.7426	21625	9.7317	21625	5.29487
198.242	3.95901e-07	198.242	4.92319e-07	198.242	8.23755e-08	198.242	0.00108	198.242	0.000639316	198.242	0.000443124		21500	0.15152	21500	0.10816	21500	0.0678224	21500	9.75315	21500	9.74139	21500	5.30066
199.219	3.67496e-07	199.219	4.10086e-07	199.219	8.62558e-08	199.219	0.000878378	199.219	0.000711484	199.219	0.000454672		21375	0.15165	21375	0.10829	21375	0.0678578	21375	9.76365	21375	9.7508	21375	5.3063
200.195	3.33814e-07	200.195	5.40524e-07	200.195	1.01746e-07	200.195	0.00084685	200.195	0.000709558	200.195	0.000449163		21250	0.15177	21250	0.10842	21250	0.0678934	21250	9.77454	21250	9.76049	21250	5.312
201.172	3.85851e-07	201.172	5.75253e-07	201.172	9.08092e-08	201.172	0.00105	201.172	0.000557612	201.172	0.000432456		21125	0.1519	21125	0.10855	21125	0.0679278	21125	9.78546	21125	9.77038	21125	5.31775
202.148	3.96978e-07	202.148	5.44934e-07	202.148	7.29259e-08	202.148	0.00115	202.148	0.000544191	202.148	0.000443723		21000	0.15203	21000	0.10868	21000	0.0679609	21000	9.79611	21000	9.78001	21000	5.3234
203.125	4.05116e-07	203.125	4.08979e-07	203.125	6.06627e-08	203.125	0.00118	203.125	0.000571369	203.125	0.000429539		20875	0.15216	20875	0.10882	20875	0.0679941	20875	9.80679	20875	9.78932	20875	5.32905
204.102	3.70994e-07	204.102	3.19662e-07	204.102	6.22432e-08	204.102	0.0011	204.102	0.000600718	204.102	0.00043187		20750	0.15229	20750	0.10896	20750	0.0680272	20750	9.8179	20750	9.79882	20750	5.33468
205.078	3.93766e-07	205.078	4.13431e-07	205.078	6.82454e-08	205.078	0.000965687	205.078	0.000732993	205.078	0.000430119		20625	0.15241	20625	0.10909	20625	0.0680594	20625	9.82952	20625	9.80816	20625	5.3403
206.055	3.80144e-07	206.055	5.31095e-07	206.055	7.56411e-08	206.055	0.000864225	206.055	0.000808039	206.055	0.000476085		20500	0.15254	20500	0.10922	20500	0.0680911	20500	9.84156	20500	9.81699	20500	5.34593
207.031	2.74316e-07	207.031	4.55759e-07	207.031	1.05963e-07	207.031	0.00105	207.031	0.000806945	207.031	0.000455905		20375	0.15267	20375	0.10935	20375	0.0681226	20375	9.85375	20375	9.82595	20375	5.35161
208.008	2.53945e-07	208.008	4.12868e-07	208.008	1.24993e-07	208.008	0.00106	208.008	0.000775878	208.008	0.000384925		20250	0.1528	20250	0.10948	20250	0.0681541	20250	9.86557	20250	9.83533	20250	5.35739
208.984	2.70262e-07	208.984	4.87016e-07	208.984	1.08284e-07	208.984	0.0012	208.984	0.000789655	208.984	0.000426064		20125	0.15292	20125	0.1096	20125	0.0681856	20125	9.87707	20125	9.84445	20125	5.36321
209.961	2.69166e-07	209.961	4.21336e-07	209.961	8.74314e-08	209.961	0.00131	209.961	0.000785389	209.961	0.000560067		20000	0.15304	20000	0.10973	20000	0.068217	20000	9.88878	20000	9.85327	20000	5.36897
210.938	3.20528e-07	210.938	3.7351e-07	210.938	7.75068e-08	210.938	0.00117	210.938	0.000808039	210.938	0.000634351		19875	0.15315	19875	0.10986	19875	0.0682487	19875	9.90097	19875	9.86217	19875	5.37468
211.914	3.44375e-07	211.914	4.12868e-07	211.914	6.14896e-08	211.914	0.00102	211.914	0.000582301	211.914	0.00062752		19750	0.15328	19750	0.10999	19750	0.0682805	19750	9.91324	19750	9.8712	19750	5.3803
212.891	3.17936e-07	212.891	4.81119e-07	212.891	5.66156e-08	212.891	0.000939896	212.891	0.000441181	212.891	0.000575441		19625	0.15341	19625	0.11012	19625	0.0683121	19625	9.92497	19625	9.88038	19625	5.3857
213.867	3.29771e-07	213.867	5.31095e-07	213.867	6.2159e-08	213.867	0.000984167	213.867	0.000572918	213.867	0.000500542		19500	0.15354	19500	0.11026	19500	0.0683436	19500	9.93594	19500	9.88982	19500	5.391
214.844	3.09023e-07	214.844	4.74645e-07	214.844	5.20574e-08	214.844	0.00127	214.844	0.000651552	214.844	0.000470959		19375	0.15367	19375	0.11039	19375	0.0683756	19375	9.94664	19375	9.89948	19375	5.39643
215.82	3.82727e-07	215.82	4.35254e-07	215.82	6.58849e-08	215.82	0.00184	215.82	0.000514111	215.82	0.000376171		19250	0.1538	19250	0.11052	19250	0.0684084	19250	9.95756	19250	9.90894	19250	5.40203
216.797	4.12868e-07	216.797	4.68262e-07	216.797	1.00787e-07	216.797	0.00152	216.797	0.000623925	216.797	0.000337099		19125	0.15393	19125	0.11065	19125	0.0684409	19125	9.9684	19125	9.9181	19125	5.40786
217.773	3.50964e-07	217.773	5.03099e-07	217.773	1.20181e-07	217.773	0.000847997	217.773	0.000671247	217.773	0.000440729		19000	0.15405	19000	0.11078	19000	0.0684728	19000	9.97919	19000	9.92731	19000	5.41389
218.75	2.74316e-07	218.75	4.70174e-07	218.75	1.08577e-07	218.75	0.000825342	218.75	0.000685944	218.75	0.000527682		18875	0.15418	18875	0.11089	18875	0.0685046	18875	9.98999	18875	9.93679	18875	5.4197
219.727	1.85748e-07	219.727	4.96332e-07	219.727	7.29259e-08	219.727	0.00117	219.727	0.000763374	219.727	0.000455288		18750	0.1543	18750	0.11101	18750	0.068536	18750	10.0006	18750	9.94614	18750	5.42521
220.703	2.23903e-07	220.703	4.90984e-07	220.703	7.48262e-08	220.703	0.00111	220.703	0.000743987	220.703	0.000472234		18625	0.15442	18625	0.11113	18625	0.0685676	18625	10.0114	18625	9.95509	18625	5.43064
221.68	2.52573e-07	221.68	4.47197e-07	221.68	1.01334e-07	221.68	0.00117	221.68	0.000758224	221.68	0.000545842		18500	0.15455	18500	0.11125	18500	0.0685993	18500	10.0227	18500	9.96383	18500	5.43608
222.656	2.78809e-07	222.656	4.41783e-07	222.656	1.08284e-07	222.656	0.00123	222.656	0.000672154	222.656	0.000584865		18375	0.15467	18375	0.11136	18375	0.0686302	18375	10.0337	18375	9.97248	18375	5.44156
223.633	2.91943e-07	223.633	4.45994e-07	223.633	9.3428e-08	223.633	0.000980176	223.633	0.000747016	223.633	0.000572332		18250	0.1548	18250	0.11147	18250	0.0686614	18250	10.0442	18250	9.98092	18250	5.4471
224.609	4.12868e-07	224.609	3.98587e-07	224.609	7.4422e-08	224.609	0.000859553	224.609	0.000730019	224.609	0.000535596		18125	0.15493	18125	0.11159	18125	0.0686927	18125	10.0547	18125	9.98926	18125	5.45268
225.586	5.91048e-07	225.586	4.26502e-07	225.586	6.94569e-08	225.586	0.000942441	225.586	0.000687805	225.586	0.000460869		18000	0.15507	18000	0.1117	18000	0.0687228	18000	10.0659	18000	9.9977	18000	5.45833
226.563	5.80734e-07	226.563	4.13431e-07	226.563	7.63611e-08	226.563	0.000908616	226.563	0.000718258	226.563	0.000349176		17875	0.1552	17875	0.1118	17875	0.0687527	17875	10.0775	17875	10.0063	17875	5.4641
227.539	4.17933e-07	227.539	3.27547e-07	227.539	8.47511e-08	227.539	0.000953995	227.539	0.000729034	227.539	0.00026889		17750	0.15533	17750	0.1119	17750	0.0687839	17750	10.0891	17750	10.0148	17750	5.47004
228.516	3.11544e-07	228.516	2.59505e-07	228.516	8.23755e-08	228.516	0.00112	228.516	0.000583089	228.516	0.0002827		17625	0.15546	17625	0.11201	17625	0.0688158	17625	10.1003	17625	10.0233	17625	5.47617
229.492	3.24018e-07	229.492	2.50191e-07	229.492	7.30247e-08	229.492	0.00114	229.492	0.000502414	229.492	0.000314611		17500	0.1556	17500	0.11211	17500	0.0688473	17500	10.1113	17500	10.0316	17500	5.48233
230.469	3.35173e-07	230.469	2.46493e-07	230.469	8.32725e-08	230.469	0.00109	230.469	0.000579156	230.469	0.000356341		17375	0.15574	17375	0.11221	17375	0.0688793	17375	10.1223	17375	10.0397	17375	5.48829
231.445	3.14511e-07	231.445	2.40884e-07	231.445	9.82271e-08	231.445	0.00087245	231.445	0.000589439	231.445	0.000346352		17250	0.15587	17250	0.11231	17250	0.0689127	17250	10.134	17250	10.0479	17250	5.49411
232.422	3.65014e-07	232.422	2.90366e-07	232.422	8.755e-08	232.422	0.000836593	232.422	0.000569825	232.422	0.000303729		17125	0.15601	17125	0.1124	17125	0.068946	17125	10.1461	17125	10.056	17125	5.49997
233.398	4.27082e-07	233.398	3.50961e-07	233.398	7.19453e-08	233.398	0.00115	233.398	0.000493648	233.398	0.000261705		17000	0.15613	17000	0.11248	17000	0.0689772	17000	10.1582	17000	10.0638	17000	5.5059
234.375	3.94832e-07	234.375	6.07263e-07	234.375	6.94569e-08	234.375	0.000923494	234.375	0.000473358	234.375	0.000224583		16875	0.15625	16875	0.11256	16875	0.0690069	16875	10.1702	16875	10.0719	16875	5.51181
235.352	3.41587e-07	235.352	9.89981e-07	235.352	7.37201e-08	235.352	0.000740629	235.352	0.000544191	235.352	0.000228571		16750	0.15637	16750	0.11264	16750	0.0690365	16750	10.1821	16750	10.0802	16750	5.51762
236.328	2.97126e-07	236.328	6.69443e-07	236.328	6.97396e-08	236.328	0.00102	236.328	0.000557612	236.328	0.000231685		16625	0.15651	16625	0.11273	16625	0.0690661	16625	10.1935	16625	10.0884	16625	5.52344
237.305	2.84915e-07	237.305	3.68488e-07	237.305	7.66719e-08	237.305	0.00131	237.305	0.000645403	237.305	0.000314611		16500	0.15664	16500	0.11281	16500	0.0690954	16500	10.2047	16500	10.0964	16500	5.52942
238.281	6.41922e-07	238.281	7.84337e-07	238.281	2.7896e-07	238.281	0.0019	238.281	0.000849543	238.281	0.000467148		16375	0.15678	16375	0.11289	16375	0.069125	16375	10.216	16375	10.1044	16375	5.53551
239.258	2.78496e-06	239.258	3.99763e-06	239.258	1.31089e-06	239.258	0.00381	239.258	0.00211	239.258	0.000987622		16250	0.15691	16250	0.11298	16250	0.0691554	16250	10.2275	16250	10.1126	16250	5.54143
240.234	3.69075e-06	240.234	5.99239e-06	240.234	1.72319e-06	240.234	0.00365	240.234	0.00249	240.234	0.0013		16125	0.15705	16125	0.11306	16125	0.0691866	16125	10.2388	16125	10.1209	16125	5.54715
241.211	1.31373e-06	241.211	2.20049e-06	241.211	5.4375e-07	241.211	0.00158	241.211	0.00101	241.211	0.000656193		16000	0.15719	16000	0.11314	16000	0.0692189	16000	10.2498	16000	10.1288	16000	5.55281
242.188	4.65734e-07	242.188	5.9748e-07	242.188	8.2487e-08	242.188	0.00136	242.188	0.000523237	242.188	0.000364636		15875	0.15732	15875	0.11321	15875	0.0692514	15875	10.2609	15875	10.1361	15875	5.55847
243.164	3.55263e-07	243.164	4.36434e-07	243.164	6.14062e-08	243.164	0.00137	243.164	0.000510641	243.164	0.00037566		15750	0.15746	15750	0.11328	15750	0.0692828	15750	10.2724	15750	10.1441	15750	5.56416
244.141	2.70262e-07	244.141	2.89973e-07	244.141	6.64224e-08	244.141	0.00126	244.141	0.000634144	244.141	0.000392294		15625	0.15759	15625	0.11336	15625	0.0693125	15625	10.2843	15625	10.1521	15625	5.5697
245.117	2.31924e-07	245.117	3.04868e-07	245.117	6.35203e-08	245.117	0.00117	245.117	0.000722158	245.117	0.000361688		15500	0.15771	15500	0.11344	15500	0.0693434	15500	10.2963	15500	10.1596	15500	5.57518
246.094	2.24814e-07	246.094	3.45306e-07	246.094	6.22432e-08	246.094	0.00114	246.094	0.000703816	246.094	0.000383368		15375	0.15784	15375	0.11351	15375	0.0693761	15375	10.3085	15375	10.1688	15375	5.58087
247.07	2.42849e-07	247.07	3.79114e-07	247.07	5.91221e-08	247.07	0.00103	247.07	0.000570597	247.07	0.000352502		15250	0.15797	15250	0.11359	15250	0.0694083	15250	10.3204	15250	10.178	15250	5.58681
248.047	3.11966e-07	248.047	3.68488e-07	248.047	7.6258e-08	248.047	0.00102	248.047	0.000383761	248.047	0.000339851		15125	0.15811	15125	0.11366	15125	0.069441	15125	10.3318	15125	10.1862	15125	5.5929
249.023	2.71362e-07	249.023	3.2888e-07	249.023	7.69841e-08	249.023	0.000838862	249.023	0.000396971	249.023	0.000449771		15000	0.15825	15000	0.11373	15000	0.0694734	15000	10.3432	15000	10.1939	15000	5.59912
250	2.44499e-07	250	3.31562e-07	250	6.64224e-08	250	0.000673661	250	0.000499699	250	0.00051988		14875	0.15838	14875	0.1138	14875	0.0695038	14875	10.3549	14875	10.2014	14875	5.60554
250.977	2.48503e-07	250.977	3.53343e-07	250.977	7.98502e-08	250.977	0.000891557	250.977	0.000537598	250.977	0.00045714		14750	0.15852	14750	0.11386	14750	0.0695339	14750	10.3671	14750	10.2091	14750	5.61199
251.953	2.64829e-07	251.953	4.09532e-07	251.953	8.31599e-08	251.953	0.000988171	251.953	0.000554602	251.953	0.00031038		14625	0.15865	14625	0.11393	14625	0.0695644	14625	10.3794	14625	10.2171	14625	5.61823
252.93	2.9874e-07	252.93	4.18496e-07	252.93	7.60517e-08	252.93	0.000920999	252.93	0.000528219	252.93	0.000217993		14500	0.15878	14500	0.11399	14500	0.0695943	14500	10.3915	14500	10.2251	14500	5.6243
253.906	3.06939e-07	253.906	3.49064e-07	253.906	7.39201e-08	253.906	0.000909845	253.906	0.000477867	253.906	0.000329429		14375	0.15892	14375	0.11405	14375	0.0696238	14375	10.4034	14375	10.2329	14375	5.63022
254.883	3.09442e-07	254.883	3.33362e-07	254.883	6.16563e-08	254.883	0.000914785	254.883	0.000406762	254.883	0.000455288		14250	0.15905	14250	0.11411	14250	0.0696537	14250	10.415	14250	10.2407	14250	5.63614
255.859	3.38366e-07	255.859	3.78092e-07	255.859	6.62428e-08	255.859	0.000917265	255.859	0.000460093	255.859	0.000396027		14125	0.15919	14125	0.11417	14125	0.0696832	14125	10.4264	14125	10.2485	14125	5.6422
256.836	3.24018e-07	256.836	4.30564e-07	256.836	6.98342e-08	256.836	0.000766123	256.836	0.000607258	256.836	0.000393887		14000	0.15932	14000	0.11424	14000	0.0697128	14000	10.4384	14000	10.2559	14000	5.64821
257.813	2.94324e-07	257.813	3.96435e-07	257.813	7.70882e-08	257.813	0.00087009	257.813	0.000653316	257.813	0.000383888		13875	0.15946	13875	0.1143	13875	0.0697438	13875	10.451	13875	10.2631	13875	5.65401
258.789	3.47182e-07	258.789	3.64028e-07	258.789	6.30063e-08	258.789	0.000993538	258.789	0.000674893	258.789	0.000337099		13750	0.1596	13750	0.11436	13750	0.0697755	13750	10.4637	13750	10.2701	13750	5.65968
259.766	3.65014e-07	259.766	3.33815e-07	259.766	4.22609e-08	259.766	0.000849144	259.766	0.000530372	259.766	0.000347293		13625	0.15973	13625	0.11442	13625	0.0698078	13625	10.476	13625	10.2772	13625	5.66545
260.742	3.07771e-07	260.742	2.60561e-07	260.742	5.36312e-08	260.742	0.00066731	260.742	0.000547888	260.742	0.00037515		13500	0.15987	13500	0.11448	13500	0.0698417	13500	10.4881	13500	10.2843	13500	5.67137
261.719	2.77304e-07	261.719	2.52916e-07	261.719	5.46574e-08	261.719	0.000800042	261.719	0.000613872	261.719	0.000343085		13375	0.16001	13375	0.11454	13375	0.0698759	13375	10.5003	13375	10.2915	13375	5.67725
262.695	2.63399e-07	262.695	2.66988e-07	262.695	4.5899e-08	262.695	0.00106	262.695	0.000499699	262.695	0.000355378		13250	0.16015	13250	0.1146	13250	0.0699099	13250	10.5125	13250	10.2986	13250	5.68326
263.672	2.94723e-07	263.672	2.61268e-07	263.672	4.62734e-08	263.672	0.000943718	263.672	0.000452678	263.672	0.000397104		13125	0.16028	13125	0.11466	13125	0.0699442	13125	10.5246	13125	10.3057	13125	5.68953
264.648	3.48593e-07	264.648	3.30666e-07	264.648	5.7777e-08	264.648	0.000745656	264.648	0.000437612	264.648	0.000348232		13000	0.16042	13000	0.11472	13000	0.0699781	13000	10.5366	13000	10.3129	13000	5.6959
265.625	3.16218e-07	265.625	2.88407e-07	265.625	5.80122e-08	265.625	0.000770281	265.625	0.000397507	265.625	0.00031038		12875	0.16055	12875	0.11477	12875	0.0700116	12875	10.5489	12875	10.3202	12875	5.7022
266.602	2.8261e-07	266.602	2.52232e-07	266.602	4.85844e-08	266.602	0.000814246	266.602	0.000501055	266.602	0.00028539		12750	0.16069	12750	0.11482	12750	0.0700456	12750	10.5615	12750	10.3274	12750	5.7083
267.578	2.78433e-07	267.578	2.96724e-07	267.578	4.6336e-08	267.578	0.000804387	267.578	0.000570597	267.578	0.000308703		12625	0.16081	12625	0.11487	12625	0.0700788	12625	10.5739	12625	10.3346	12625	5.71436
268.555	2.78433e-07	268.555	3.55746e-07	268.555	5.05298e-08	268.555	0.000972251	268.555	0.000534695	268.555	0.000329878		12500	0.16094	12500	0.11492	12500	0.070111	12500	10.5855	12500	10.3415	12500	5.72042
269.531	3.50013e-07	269.531	4.13431e-07	269.531	5.39225e-08	269.531	0.00109	269.531	0.000560642	269.531	0.000280413		12375	0.16108	12375	0.11497	12375	0.0701438	12375	10.5971	12375	10.3482	12375	5.7262
270.508	4.202e-07	270.508	4.07321e-07	270.508	4.93803e-08	270.508	0.00107	270.508	0.000589439	270.508	0.000260997		12250	0.16121	12250	0.11503	12250	0.0701773	12250	10.6089	12250	10.3548	12250	5.73163
271.484	4.65103e-07	271.484	3.36994e-07	271.484	5.76209e-08	271.484	0.00117	271.484	0.000637587	271.484	0.000332116		12125	0.16134	12125	0.11508	12125	0.070211	12125	10.6211	12125	10.3616	12125	5.73715
272.461	4.62592e-07	272.461	2.58104e-07	272.461	8.09383e-08	272.461	0.000927252	272.461	0.00071052	272.461	0.000370107		12000	0.16146	12000	0.11514	12000	0.0702442	12000	10.6333	12000	10.3684	12000	5.74319
273.438	4.08425e-07	273.438	2.1383e-07	273.438	7.72972e-08	273.438	0.000758894	273.438	0.000579156	273.438	0.000320199		11875	0.16158	11875	0.11519	11875	0.0702774	11875	10.6452	11875	10.3752	11875	5.7495
274.414	3.43907e-07	274.414	2.11527e-07	274.414	5.75429e-08	274.414	0.0011	274.414	0.000415109	274.414	0.000308703		11750	0.1617	11750	0.11523	11750	0.0703107	11750	10.6568	11750	10.382	11750	5.75556
275.391	3.1366e-07	275.391	2.18512e-07	275.391	4.50373e-08	275.391	0.00134	275.391	0.000331559	275.391	0.000340771		11625	0.16184	11625	0.11528	11625	0.0703438	11625	10.668	11625	10.3887	11625	5.7614
276.367	2.66267e-07	276.367	3.10281e-07	276.367	5.29818e-08	276.367	0.00113	276.367	0.000336078	276.367	0.0003025		11500	0.16197	11500	0.11533	11500	0.070377	11500	10.6796	11500	10.3953	11500	5.7672
277.344	2.85687e-07	277.344	4.01841e-07	277.344	5.82482e-08	277.344	0.000952705	277.344	0.00037452	277.344	0.000324122		11375	0.16211	11375	0.11538	11375	0.0704101	11375	10.6919	11375	10.402	11375	5.77299
278.32	3.15791e-07	278.32	4.09532e-07	278.32	7.30247e-08	278.32	0.0011	278.32	0.000491649	278.32	0.000314611		11250	0.16224	11250	0.11543	11250	0.070443	11250	10.7041	11250	10.4089	11250	5.77878
279.297	3.22706e-07	279.297	3.51911e-07	279.297	9.1179e-08	279.297	0.00106	279.297	0.000629016	279.297	0.000227951		11125	0.16237	11125	0.11548	11125	0.0704754	11125	10.7154	11125	10.4161	11125	5.78457
280.273	3.49063e-07	280.273	2.83376e-07	280.273	8.09383e-08	280.273	0.00099623	280.273	0.000620555	280.273	0.000181335		11000	0.1625	11000	0.11552	11000	0.0705082	11000	10.7266	11000	10.4234	11000	5.79039
281.25	3.42979e-07	281.25	2.25119e-07	281.25	6.76017e-08	281.25	0.000917265	281.25	0.000661326	281.25	0.000211593		10875	0.16263	10875	0.11557	10875	0.0705421	10875	10.7382	10875	10.4302	10875	5.79603
282.227	2.5671e-07	282.227	2.08965e-07	282.227	7.75068e-08	282.227	0.000636429	282.227	0.000580727	282.227	0.000296018		10750	0.16276	10750	0.11562	10750	0.0705761	10750	10.7499	10750	10.4368	10750	5.8015
283.203	2.31611e-07	283.203	2.60915e-07	283.203	7.86697e-08	283.203	0.00054986	283.203	0.000401292	283.203	0.000350597		10625	0.16288	10625	0.11566	10625	0.0706095	10625	10.7615	10625	10.4435	10625	5.807
284.18	2.29737e-07	284.18	2.76929e-07	284.18	6.47356e-08	284.18	0.000793567	284.18	0.000318362	284.18	0.000334375		10500	0.16301	10500	0.11571	10500	0.0706434	10500	10.7729	10500	10.4501	10500	5.8126
285.156	2.21491e-07	285.156	2.1067e-07	285.156	5.91221e-08	285.156	0.00106	285.156	0.000300359	285.156	0.000330322		10375	0.16314	10375	0.11576	10375	0.0706788	10375	10.7838	10375	10.4563	10375	5.81825
286.133	2.34767e-07	286.133	2.03935e-07	286.133	4.62109e-08	286.133	0.00104	286.133	0.000260558	286.133	0.000395494		10250	0.16328	10250	0.11581	10250	0.0707149	10250	10.7947	10250	10.4624	10250	5.82403
287.109	2.48503e-07	287.109	2.15283e-07	287.109	3.12059e-08	287.109	0.000992196	287.109	0.000222088	287.109	0.000372622		10125	0.16341	10125	0.11585	10125	0.0707504	10125	10.8059	10125	10.4687	10125	5.83012
288.086	2.69897e-07	288.086	2.29116e-07	288.086	4.2837e-08	288.086	0.001	288.086	0.000243506	288.086	0.000239987		10000	0.16353	10000	0.11589	10000	0.0707857	10000	10.8173	10000	10.4751	10000	5.83651
289.063	2.69166e-07	289.063	3.01176e-07	289.063	6.14062e-08	289.063	0.000984167	289.063	0.000363038	289.063	0.000241944		9875	0.16365	9875	0.11593	9875	0.0708218	9875	10.8285	9875	10.4818	9875	5.84292
290.039	2.64829e-07	290.039	3.01992e-07	290.039	6.60637e-08	290.039	0.000867738	290.039	0.000527506	290.039	0.00028733		9750	0.16378	9750	0.11597	9750	0.0708577	9750	10.8398	9750	10.4884	9750	5.84913
291.016	2.27262e-07	291.016	2.72097e-07	291.016	6.04985e-08	291.016	0.000707309	291.016	0.000680395	291.016	0.000304965		9625	0.16391	9625	0.11602	9625	0.0708931	9625	10.8507	9625	10.4947	9625	5.85502
291.992	2.21192e-07	291.992	2.80323e-07	291.992	5.39225e-08	291.992	0.000850298	291.992	0.000556857	291.992	0.000350597		9500	0.16405	9500	0.11606	9500	0.0709287	9500	10.8615	9500	10.5009	9500	5.86072
292.969	2.16745e-07	292.969	2.66627e-07	292.969	5.36312e-08	292.969	0.00125	292.969	0.000299546	292.969	0.00030209		9375	0.16418	9375	0.1161	9375	0.0709642	9375	10.8724	9375	10.5071	9375	5.8663
293.945	1.62449e-07	293.945	2.85687e-07	293.945	4.91135e-08	293.945	0.00151	293.945	0.000274684	293.945	0.000257141		9250	0.16431	9250	0.11614	9250	0.0709993	9250	10.8837	9250	10.5133	9250	5.87169
294.922	1.58324e-07	294.922	3.93232e-07	294.922	4.74149e-08	294.922	0.00123	294.922	0.000438801	294.922	0.000230435		9125	0.16444	9125	0.11619	9125	0.0710344	9125	10.8956	9125	10.5196	9125	5.87711
295.898	2.61622e-07	295.898	3.72503e-07	295.898	5.19168e-08	295.898	0.000785021	295.898	0.000474644	295.898	0.000225803		9000	0.16456	9000	0.11623	9000	0.0710696	9000	10.9078	9000	10.5258	9000	5.88265
296.875	3.20095e-07	296.875	3.62061e-07	296.875	6.49991e-08	296.875	0.000715981	296.875	0.000442379	296.875	0.000321501		8875	0.16468	8875	0.11628	8875	0.0711047	8875	10.9201	8875	10.5318	8875	5.88836
297.852	6.5865e-07	297.852	1.16331e-05	297.852	1.11886e-06	297.852	0.00922	297.852	0.00514	297.852	0.00226		8750	0.1648	8750	0.11632	8750	0.0711405	8750	10.932	8750	10.5376	8750	5.89426
298.828	6.44688e-06	298.828	0.000213402	298.828	1.63053e-05	298.828	0.099	298.828	0.06844	298.828	0.0393		8625	0.16493	8625	0.11636	8625	0.0711767	8625	10.9434	8625	10.5433	8625	5.90015
299.805	1.66308e-05	299.805	0.000657332	299.805	4.2983e-05	299.805	0.20648	299.805	0.17277	299.805	0.12971		8500	0.16506	8500	0.1164	8500	0.0712118	8500	10.9542	8500	10.5492	8500	5.90603
300.781	9.4439e-06	300.781	0.000431451	300.781	2.43092e-05	300.781	0.09327	300.781	0.09395	300.781	0.09122		8375	0.16518	8375	0.11645	8375	0.0712457	8375	10.9646	8375	10.5549	8375	5.91201
301.758	1.17411e-06	301.758	5.54116e-05	301.758	2.65751e-06	301.758	0.00818	301.758	0.00993	301.758	0.01278		8250	0.1653	8250	0.11649	8250	0.0712794	8250	10.9748	8250	10.5604	8250	5.91793
302.734	2.5155e-07	302.734	9.98053e-07	302.734	8.62558e-08	302.734	0.00065923	302.734	0.000572918	302.734	0.000382848		8125	0.16542	8125	0.11654	8125	0.0713135	8125	10.985	8125	10.5661	8125	5.92357
303.711	2.56362e-07	303.711	1.9795e-07	303.711	6.43858e-08	303.711	0.000658336	303.711	0.000437022	303.711	0.0002358		8000	0.16554	8000	0.11658	8000	0.0713478	8000	10.9957	8000	10.572	8000	5.92908
304.688	2.69531e-07	304.688	2.08683e-07	304.688	6.93631e-08	304.688	0.000794644	304.688	0.000427078	304.688	0.000281936		7875	0.16566	7875	0.11662	7875	0.0713824	7875	11.0064	7875	10.5781	7875	5.93467
305.664	2.73205e-07	305.664	2.47831e-07	305.664	5.7232e-08	305.664	0.000919756	305.664	0.000521117	305.664	0.00031038		7750	0.16578	7750	0.11666	7750	0.0714168	7750	11.0166	7750	10.5843	7750	5.94031
306.641	1.92924e-07	306.641	2.71729e-07	306.641	4.53432e-08	306.641	0.000907387	306.641	0.000527506	306.641	0.000335279		7625	0.1659	7625	0.1167	7625	0.07145	7625	11.0264	7625	10.5903	7625	5.94578
307.617	2.06715e-07	307.617	2.45162e-07	307.617	5.58543e-08	307.617	0.000808754	307.617	0.000483072	307.617	0.000379236		7500	0.16602	7500	0.11674	7500	0.0714831	7500	11.0361	7500	10.5961	7500	5.95099
308.594	3.05281e-07	308.594	1.89302e-07	308.594	8.70772e-08	308.594	0.00066731	308.594	0.000444178	308.594	0.000428955		7375	0.16613	7375	0.11679	7375	0.0715162	7375	11.0463	7375	10.6019	7375	5.95628
309.57	2.84529e-07	309.57	1.94497e-07	309.57	8.33854e-08	309.57	0.000637288	309.57	0.000393225	309.57	0.00036316		7250	0.16625	7250	0.11683	7250	0.0715492	7250	11.0568	7250	10.6075	7250	5.96177
310.547	2.67713e-07	310.547	2.16451e-07	310.547	7.72972e-08	310.547	0.000654783	310.547	0.000382721	310.547	0.000328542		7125	0.16637	7125	0.11687	7125	0.0715828	7125	11.0675	7125	10.613	7125	5.96714
311.523	2.5671e-07	311.523	2.72835e-07	311.523	8.56739e-08	311.523	0.000687482	311.523	0.00041175	311.523	0.000277769		7000	0.16649	7000	0.11691	7000	0.0716169	7000	11.0782	7000	10.6186	7000	5.97241
312.5	2.79944e-07	312.5	3.24019e-07	312.5	7.3322e-08	312.5	0.000752757	312.5	0.000463843	312.5	0.00028733		6875	0.1666	6875	0.11695	6875	0.0716521	6875	11.0886	6875	10.6244	6875	5.97775
313.477	3.53825e-07	313.477	3.47179e-07	313.477	5.31254e-08	313.477	0.000661014	313.477	0.000598282	313.477	0.000336646		6750	0.16671	6750	0.11699	6750	0.0716877	6750	11.0988	6750	10.6301	6750	5.98297
314.453	3.09023e-07	314.453	4.39395e-07	314.453	4.74149e-08	314.453	0.000600436	314.453	0.000539057	314.453	0.000361688		6625	0.16681	6625	0.11704	6625	0.0717232	6625	11.1093	6625	10.6357	6625	5.98813
315.43	2.28496e-07	315.43	3.96972e-07	315.43	4.35976e-08	315.43	0.000602881	315.43	0.0005614	315.43	0.000321936		6500	0.16692	6500	0.11708	6500	0.0717584	6500	11.1202	6500	10.6414	6500	5.99343
316.406	2.36362e-07	316.406	2.68438e-07	316.406	5.45097e-08	316.406	0.000599627	316.406	0.000704771	316.406	0.000283849		6375	0.16704	6375	0.11712	6375	0.0717933	6375	11.1308	6375	10.647	6375	5.99868
317.383	2.73946e-07	317.383	2.75806e-07	317.383	7.53345e-08	317.383	0.000635566	317.383	0.000711484	317.383	0.000232313		6250	0.16715	6250	0.11716	6250	0.071828	6250	11.1408	6250	10.6523	6250	6.00381
318.359	2.38936e-07	318.359	2.81464e-07	318.359	9.62526e-08	318.359	0.000735629	318.359	0.000600718	318.359	0.00016561		6125	0.16727	6125	0.1172	6125	0.0718628	6125	11.1502	6125	10.6577	6125	6.00888
319.336	2.37645e-07	319.336	2.5053e-07	319.336	7.93114e-08	319.336	0.000917265	319.336	0.000466362	319.336	0.000189617		6000	0.16739	6000	0.11725	6000	0.0718982	6000	11.1597	6000	10.6629	6000	6.01377
320.313	2.87628e-07	320.313	2.101e-07	320.313	6.44731e-08	320.313	0.00104	320.313	0.000514111	320.313	0.000255406		5875	0.1675	5875	0.11729	5875	0.0719347	5875	11.1692	5875	10.6679	5875	6.01854
321.289	2.74688e-07	321.289	1.88024e-07	321.289	6.81531e-08	321.289	0.000986833	321.289	0.000562924	321.289	0.000300456		5750	0.16762	5750	0.11734	5750	0.0719709	5750	11.1789	5750	10.6727	5750	6.0233
322.266	2.57406e-07	322.266	1.71024e-07	322.266	6.92693e-08	322.266	0.00094756	322.266	0.000475931	322.266	0.000318466		5625	0.16773	5625	0.11738	5625	0.072006	5625	11.1885	5625	10.6775	5625	6.02808
323.242	2.58104e-07	323.242	2.04765e-07	323.242	7.19453e-08	323.242	0.000778669	323.242	0.000419061	323.242	0.000338015		5500	0.16784	5500	0.11743	5500	0.0720422	5500	11.1979	5500	10.6823	5500	6.03288
324.219	2.59505e-07	324.219	2.33816e-07	324.219	7.57435e-08	324.219	0.000734637	324.219	0.000463216	324.219	0.000262059		5375	0.16794	5375	0.11747	5375	0.0720799	5375	11.2073	5375	10.687	5375	6.03769
325.195	2.11527e-07	325.195	2.70262e-07	325.195	6.61531e-08	325.195	0.000942441	325.195	0.000463843	325.195	0.000210737		5250	0.16804	5250	0.11752	5250	0.0721175	5250	11.217	5250	10.6914	5250	6.04246
326.172	2.07556e-07	326.172	2.69896e-07	326.172	5.06668e-08	326.172	0.0012	326.172	0.000501055	326.172	0.000229809		5125	0.16815	5125	0.11756	5125	0.0721531	5125	11.2265	5125	10.6959	5125	6.04724
327.148	1.85748e-07	327.148	2.72835e-07	327.148	4.58369e-08	327.148	0.00131	327.148	0.000499023	327.148	0.000290459		5000	0.16824	5000	0.11762	5000	0.072187	5000	11.2359	5000	10.7003	5000	6.05202
328.125	1.55983e-07	328.125	2.64471e-07	328.125	4.50984e-08	328.125	0.00112	328.125	0.00044178	328.125	0.000344481		4875	0.16834	4875	0.11767	4875	0.072222	4875	11.2452	4875	10.7046	4875	6.05671
329.102	1.72653e-07	329.102	2.35723e-07	329.102	5.55527e-08	329.102	0.000943718	329.102	0.000509261	329.102	0.000371615		4750	0.16845	4750	0.11773	4750	0.0722571	4750	11.2542	4750	10.709	4750	6.06136
330.078	1.65781e-07	330.078	2.09248e-07	330.078	6.10747e-08	330.078	0.00104	330.078	0.000524658	330.078	0.000394956		4625	0.16854	4625	0.11779	4625	0.0722906	4625	11.2629	4625	10.7136	4625	6.06598
331.055	1.91622e-07	331.055	2.39259e-07	331.055	5.84063e-08	331.055	0.00099623	331.055	0.000463843	331.055	0.000318038		4500	0.16864	4500	0.11785	4500	0.0723242	4500	11.2713	4500	10.7182	4500	6.07053
332.031	2.35404e-07	332.031	3.02402e-07	332.031	5.7777e-08	332.031	0.000737627	332.031	0.000363038	332.031	0.000372118		4453.13	0.16868	4453.13	0.11787	4453.13	0.0723378	4453.13	11.2745	4453.13	10.7198	4453.13	6.07225
333.008	2.8685e-07	333.008	2.50191e-07	333.008	4.97156e-08	333.008	0.000885544	333.008	0.000372499	333.008	0.000356825		4445.31	0.16869	4445.31	0.11788	4445.31	0.0723402	4445.31	11.2751	4445.31	10.72	4445.31	6.07254
333.984	3.59616e-07	333.984	2.68075e-07	333.984	5.40687e-08	333.984	0.00106	333.984	0.000395897	333.984	0.000258885		4437.5	0.16869	4437.5	0.11788	4437.5	0.0723425	4437.5	11.2756	4437.5	10.7203	4437.5	6.07283
334.961	3.17506e-07	334.961	3.5239e-07	334.961	5.63862e-08	334.961	0.000941165	334.961	0.000349062	334.961	0.000265993		4429.69	0.1687	4429.69	0.11788	4429.69	0.0723448	4429.69	11.2761	4429.69	10.7206	4429.69	6.07311
335.938	2.22694e-07	335.938	2.60915e-07	335.938	4.93803e-08	335.938	0.000773415	335.938	0.000379111	335.938	0.000221264		4421.88	0.16871	4421.88	0.11789	4421.88	0.0723469	4421.88	11.2766	4421.88	10.7208	4421.88	6.07337
336.914	1.95818e-07	336.914	1.92142e-07	336.914	5.24821e-08	336.914	0.000693091	336.914	0.000462589	336.914	0.000227951		4414.06	0.16871	4414.06	0.11789	4414.06	0.0723489	4414.06	11.2772	4414.06	10.7211	4414.06	6.07362
337.891	2.46827e-07	337.891	2.63042e-07	337.891	5.06668e-08	337.891	0.000804387	337.891	0.000524658	337.891	0.000239337		4406.25	0.16872	4406.25	0.11789	4406.25	0.0723511	4406.25	11.2777	4406.25	10.7214	4406.25	6.07389
338.867	2.74688e-07	338.867	3.20528e-07	338.867	4.23755e-08	338.867	0.000715981	338.867	0.000456989	338.867	0.000196412		4398.44	0.16873	4398.44	0.1179	4398.44	0.0723533	4398.44	11.2783	4398.44	10.7217	4398.44	6.07417
339.844	2.08118e-07	339.844	2.6735e-07	339.844	4.7479e-08	339.844	0.000564951	339.844	0.000420764	339.844	0.000177207		4390.63	0.16873	4390.63	0.1179	4390.63	0.0723554	4390.63	11.2789	4390.63	10.722	4390.63	6.07446
340.82	1.53678e-07	340.82	2.04488e-07	340.82	5.61576e-08	340.82	0.000571101	340.82	0.000427657	340.82	0.000200985		4382.81	0.16874	4382.81	0.1179	4382.81	0.0723577	4382.81	11.2795	4382.81	10.7223	4382.81	6.0748
341.797	1.98756e-07	341.797	2.24814e-07	341.797	5.32694e-08	341.797	0.000895185	341.797	0.000470168	341.797	0.00023516		4375	0.16874	4375	0.11791	4375	0.07236	4375	11.2801	4375	10.7226	4375	6.07515
342.773	3.27547e-07	342.773	2.11814e-07	342.773	6.09921e-08	342.773	0.00111	342.773	0.000472718	342.773	0.000326324		4367.19	0.16875	4367.19	0.11791	4367.19	0.0723625	4367.19	11.2807	4367.19	10.7229	4367.19	6.07548
343.75	3.76561e-07	343.75	2.21191e-07	343.75	6.68734e-08	343.75	0.00117	343.75	0.000465733	343.75	0.000369605		4359.38	0.16876	4359.38	0.11791	4359.38	0.0723648	4359.38	11.2812	4359.38	10.7232	4359.38	6.07577
344.727	3.08605e-07	344.727	2.49853e-07	344.727	5.54025e-08	344.727	0.000998932	344.727	0.000375029	344.727	0.000315463		4351.56	0.16876	4351.56	0.11792	4351.56	0.0723669	4351.56	11.2818	4351.56	10.7235	4351.56	6.07607
345.703	2.5053e-07	345.703	2.59505e-07	345.703	5.6539e-08	345.703	0.000760956	345.703	0.000393225	345.703	0.000283468		4343.75	0.16877	4343.75	0.11792	4343.75	0.0723687	4343.75	11.2824	4343.75	10.7238	4343.75	6.07637
346.68	2.46827e-07	346.68	3.14084e-07	346.68	6.68734e-08	346.68	0.000787152	346.68	0.000441181	346.68	0.000251289		4335.94	0.16878	4335.94	0.11792	4335.94	0.0723706	4335.94	11.2829	4335.94	10.7241	4335.94	6.07667
347.656	2.46827e-07	347.656	2.95522e-07	347.656	6.22432e-08	347.656	0.000770281	347.656	0.000397507	347.656	0.000227951		4328.13	0.16878	4328.13	0.11793	4328.13	0.0723725	4328.13	11.2834	4328.13	10.7244	4328.13	6.07697
348.633	2.17922e-07	348.633	2.60561e-07	348.633	5.01211e-08	348.633	0.000661909	348.633	0.000473358	348.633	0.000245571		4320.31	0.16879	4320.31	0.11793	4320.31	0.0723745	4320.31	11.2839	4320.31	10.7246	4320.31	6.07724
349.609	2.24206e-07	349.609	2.45162e-07	349.609	5.0873e-08	349.609	0.000642486	349.609	0.000529654	349.609	0.00023676		4312.5	0.1688	4312.5	0.11793	4312.5	0.0723767	4312.5	11.2844	4312.5	10.7249	4312.5	6.0775
350.586	2.66628e-07	350.586	2.22995e-07	350.586	5.07355e-08	350.586	0.000722795	350.586	0.00058705	350.586	0.000207623		4304.69	0.1688	4304.69	0.11794	4304.69	0.0723789	4304.69	11.2849	4304.69	10.7252	4304.69	6.07776
351.563	2.94723e-07	351.563	2.101e-07	351.563	6.1991e-08	351.563	0.000790354	351.563	0.000512719	351.563	0.000307452		4296.88	0.16881	4296.88	0.11794	4296.88	0.0723811	4296.88	11.2854	4296.88	10.7254	4296.88	6.07802
352.539	2.57406e-07	352.539	2.38289e-07	352.539	7.67758e-08	352.539	0.00082089	352.539	0.000380141	352.539	0.0003777		4289.06	0.16882	4289.06	0.11795	4289.06	0.0723832	4289.06	11.286	4289.06	10.7257	4289.06	6.07828
353.516	2.05876e-07	353.516	3.7351e-07	353.516	8.2264e-08	353.516	0.000815347	353.516	0.000385844	353.516	0.000320632		4281.25	0.16882	4281.25	0.11795	4281.25	0.0723852	4281.25	11.2866	4281.25	10.726	4281.25	6.07853
354.492	2.00649e-07	354.492	3.59132e-07	354.492	7.35209e-08	354.492	0.000775513	354.492	0.000370487	354.492	0.00025095		4273.44	0.16883	4273.44	0.11795	4273.44	0.0723872	4273.44	11.2871	4273.44	10.7263	4273.44	6.07879
355.469	2.12101e-07	355.469	2.19699e-07	355.469	5.71548e-08	355.469	0.000816455	355.469	0.00033836	355.469	0.000194032		4265.63	0.16883	4265.63	0.11796	4265.63	0.0723891	4265.63	11.2877	4265.63	10.7266	4265.63	6.07908
356.445	1.98487e-07	356.445	1.81521e-07	356.445	4.65246e-08	356.445	0.000809852	356.445	0.000361079	356.445	0.000195353		4257.81	0.16884	4257.81	0.11796	4257.81	0.0723912	4257.81	11.2881	4257.81	10.7268	4257.81	6.07939
357.422	2.29737e-07	357.422	2.02834e-07	357.422	5.60058e-08	357.422	0.000767159	357.422	0.000452065	357.422	0.000238045		4250	0.16885	4250	0.11797	4250	0.0723933	4250	11.2887	4250	10.7271	4250	6.0797
358.398	3.22706e-07	358.398	3.68488e-07	358.398	7.36204e-08	358.398	0.000879569	358.398	0.000594248	358.398	0.000398717		4242.19	0.16885	4242.19	0.11797	4242.19	0.0723954	4242.19	11.2891	4242.19	10.7274	4242.19	6.07997
359.375	5.42724e-07	359.375	1.19012e-06	359.375	1.41189e-07	359.375	0.00117	359.375	0.00096353	359.375	0.00128		4234.38	0.16886	4234.38	0.11797	4234.38	0.0723975	4234.38	11.2896	4234.38	10.7277	4234.38	6.08022
360.352	5.41253e-07	360.352	1.46005e-06	360.352	1.66095e-07	360.352	0.000972251	360.352	0.000937788	360.352	0.00172		4226.56	0.16886	4226.56	0.11798	4226.56	0.0723996	4226.56	11.2901	4226.56	10.7279	4226.56	6.08044
361.328	2.53945e-07	361.328	5.91043e-07	361.328	1.07699e-07	361.328	0.0006847	361.328	0.000495658	361.328	0.00078565		4218.75	0.16887	4218.75	0.11798	4218.75	0.0724016	4218.75	11.2905	4218.75	10.7282	4218.75	6.0807
362.305	1.80297e-07	362.305	2.73575e-07	362.305	7.19453e-08	362.305	0.000838862	362.305	0.000468261	362.305	0.000393356		4210.94	0.16888	4210.94	0.11799	4210.94	0.0724038	4210.94	11.291	4210.94	10.7284	4210.94	6.08098
363.281	2.11241e-07	363.281	2.76929e-07	363.281	5.46574e-08	363.281	0.00101	363.281	0.000505143	363.281	0.000340311		4203.13	0.16888	4203.13	0.11799	4203.13	0.0724061	4203.13	11.2916	4203.13	10.7287	4203.13	6.08126
364.258	3.00769e-07	364.258	2.6735e-07	364.258	4.44318e-08	364.258	0.000913546	364.258	0.00047981	364.258	0.00031632		4195.31	0.16889	4195.31	0.11799	4195.31	0.0724083	4195.31	11.2921	4195.31	10.729	4195.31	6.08151
365.234	4.07871e-07	365.234	2.084e-07	365.234	3.56334e-08	365.234	0.000566479	365.234	0.000384279	365.234	0.000295617		4187.5	0.16889	4187.5	0.118	4187.5	0.0724103	4187.5	11.2926	4187.5	10.7293	4187.5	6.08174
366.211	4.60723e-07	366.211	1.96881e-07	366.211	3.63644e-08	366.211	0.000566479	366.211	0.00040075	366.211	0.000297623		4179.69	0.1689	4179.69	0.118	4179.69	0.0724122	4179.69	11.2931	4179.69	10.7295	4179.69	6.082
367.188	4.06765e-07	367.188	2.47496e-07	367.188	5.15664e-08	367.188	0.000664604	367.188	0.000491649	367.188	0.000291246		4171.88	0.16891	4171.88	0.11801	4171.88	0.0724143	4171.88	11.2935	4171.88	10.7298	4171.88	6.08225
368.164	2.63756e-07	368.164	2.53944e-07	368.164	5.8644e-08	368.164	0.000771325	368.164	0.000541251	368.164	0.0002827		4164.06	0.16891	4164.06	0.11801	4164.06	0.0724164	4164.06	11.294	4164.06	10.7301	4164.06	6.0825
369.141	1.82507e-07	369.141	2.64113e-07	369.141	5.50287e-08	369.141	0.00101	369.141	0.0005169	369.141	0.00028539		4156.25	0.16892	4156.25	0.11801	4156.25	0.0724185	4156.25	11.2945	4156.25	10.7304	4156.25	6.08275
370.117	1.92663e-07	370.117	2.89581e-07	370.117	5.21986e-08	370.117	0.000985503	370.117	0.000365504	370.117	0.00032544		4148.44	0.16892	4148.44	0.11802	4148.44	0.0724206	4148.44	11.295	4148.44	10.7306	4148.44	6.08302
371.094	2.4884e-07	371.094	2.70262e-07	371.094	5.51032e-08	371.094	0.000751737	371.094	0.000376046	371.094	0.000281174		4140.63	0.16893	4140.63	0.11802	4140.63	0.0724228	4140.63	11.2955	4140.63	10.7309	4140.63	6.08334
372.07	3.04868e-07	372.07	2.3161e-07	372.07	6.47356e-08	372.07	0.000511786	372.07	0.000449015	372.07	0.00028578		4132.81	0.16894	4132.81	0.11803	4132.81	0.0724249	4132.81	11.2959	4132.81	10.7312	4132.81	6.08367
373.047	2.73205e-07	373.047	2.44498e-07	373.047	6.12404e-08	373.047	0.000539534	373.047	0.000429397	373.047	0.00031249		4125	0.16894	4125	0.11803	4125	0.0724269	4125	11.2965	4125	10.7315	4125	6.08397
374.023	2.25423e-07	374.023	2.59154e-07	374.023	4.93803e-08	374.023	0.000864225	374.023	0.000477867	374.023	0.000293621		4117.19	0.16895	4117.19	0.11804	4117.19	0.072429	4117.19	11.297	4117.19	10.7318	4117.19	6.08423
375	2.45162e-07	375	3.13236e-07	375	3.6463e-08	375	0.00106	375	0.000466362	375	0.000221264		4109.38	0.16895	4109.38	0.11804	4109.38	0.0724313	4109.38	11.2975	4109.38	10.7321	4109.38	6.08452
375.977	2.54633e-07	375.977	2.84529e-07	375.977	3.89112e-08	375.977	0.000918507	375.977	0.000416232	375.977	0.000234842		4101.56	0.16896	4101.56	0.11805	4101.56	0.0724336	4101.56	11.2981	4101.56	10.7323	4101.56	6.08481
376.953	2.54978e-07	376.953	2.62331e-07	376.953	5.34138e-08	376.953	0.000887944	376.953	0.000399668	376.953	0.000305791		4093.75	0.16896	4093.75	0.11805	4093.75	0.0724358	4093.75	11.2986	4093.75	10.7326	4093.75	6.08508
377.93	3.09862e-07	377.93	2.70262e-07	377.93	7.34213e-08	377.93	0.00121	377.93	0.000391633	377.93	0.000362668		4085.94	0.16897	4085.94	0.11805	4085.94	0.0724379	4085.94	11.2991	4085.94	10.7328	4085.94	6.08533
378.906	2.97529e-07	378.906	2.09248e-07	378.906	7.23362e-08	378.906	0.00128	378.906	0.000424772	378.906	0.000344481		4078.13	0.16897	4078.13	0.11806	4078.13	0.0724399	4078.13	11.2996	4078.13	10.7331	4078.13	6.08556
379.883	1.99295e-07	379.883	1.74533e-07	379.883	5.53274e-08	379.883	0.000953995	379.883	0.000445988	379.883	0.000243916		4070.31	0.16898	4070.31	0.11806	4070.31	0.0724421	4070.31	11.3002	4070.31	10.7333	4070.31	6.08579
380.859	1.78114e-07	380.859	1.63331e-07	380.859	5.62335e-08	380.859	0.000592361	380.859	0.000340198	380.859	0.000194559		4062.5	0.16899	4062.5	0.11806	4062.5	0.0724443	4062.5	11.3006	4062.5	10.7335	4062.5	6.08601
381.836	2.3036e-07	381.836	1.8777e-07	381.836	6.19071e-08	381.836	0.00059076	381.836	0.0002688	381.836	0.000195881		4054.69	0.16899	4054.69	0.11807	4054.69	0.0724465	4054.69	11.3011	4054.69	10.7338	4054.69	6.08623
382.813	2.39584e-07	382.813	1.90072e-07	382.813	5.40687e-08	382.813	0.000647726	382.813	0.000357672	382.813	0.000199359		4046.88	0.169	4046.88	0.11807	4046.88	0.0724486	4046.88	11.3017	4046.88	10.734	4046.88	6.08648
383.789	1.94497e-07	383.789	2.42193e-07	383.789	4.87821e-08	383.789	0.000482845	383.789	0.000387415	383.789	0.000228261		4039.06	0.16901	4039.06	0.11807	4039.06	0.0724508	4039.06	11.3022	4039.06	10.7343	4039.06	6.08675
384.766	2.15574e-07	384.766	3.09023e-07	384.766	3.84399e-08	384.766	0.000495424	384.766	0.000370487	384.766	0.000274034		4031.25	0.16901	4031.25	0.11808	4031.25	0.0724529	4031.25	11.3027	4031.25	10.7346	4031.25	6.08704
385.742	2.32868e-07	385.742	3.10702e-07	385.742	4.18623e-08	385.742	0.000747679	385.742	0.00049298	385.742	0.000277769		4023.44	0.16902	4023.44	0.11808	4023.44	0.072455	4023.44	11.3032	4023.44	10.7349	4023.44	6.08734
386.719	2.09532e-07	386.719	2.42849e-07	386.719	5.31254e-08	386.719	0.000908616	386.719	0.000499023	386.719	0.000321936		4015.63	0.16902	4015.63	0.11809	4015.63	0.0724572	4015.63	11.3037	4015.63	10.7352	4015.63	6.08765
387.695	2.78433e-07	387.695	2.34133e-07	387.695	4.99179e-08	387.695	0.000879569	387.695	0.00041567	387.695	0.000324999		4007.81	0.16903	4007.81	0.11809	4007.81	0.0724595	4007.81	11.3041	4007.81	10.7355	4007.81	6.08793
388.672	3.927e-07	388.672	2.30672e-07	388.672	4.80611e-08	388.672	0.000883148	388.672	0.000394293	388.672	0.000308703		4000	0.16904	4000	0.1181	4000	0.0724617	4000	11.3046	4000	10.7357	4000	6.08816
389.648	3.09862e-07	389.648	1.74533e-07	389.648	5.00533e-08	389.648	0.000859553	389.648	0.000391633	389.648	0.000297222		3992.19	0.16904	3992.19	0.1181	3992.19	0.0724638	3992.19	11.3051	3992.19	10.736	3992.19	6.08842
390.625	2.37003e-07	390.625	1.90587e-07	390.625	6.10747e-08	390.625	0.000778669	390.625	0.000377576	390.625	0.000215061		3984.38	0.16905	3984.38	0.11811	3984.38	0.072466	3984.38	11.3056	3984.38	10.7362	3984.38	6.0887
391.602	2.27262e-07	391.602	2.53944e-07	391.602	7.3322e-08	391.602	0.000874814	391.602	0.000346237	391.602	0.00016561		3976.56	0.16905	3976.56	0.11811	3976.56	0.0724684	3976.56	11.3061	3976.56	10.7365	3976.56	6.08899
392.578	1.87262e-07	392.578	2.4884e-07	392.578	6.81531e-08	392.578	0.000800042	392.578	0.000346708	392.578	0.000213898		3968.75	0.16906	3968.75	0.11811	3968.75	0.0724705	3968.75	11.3066	3968.75	10.7368	3968.75	6.08928
393.555	1.83747e-07	393.555	2.28805e-07	393.555	5.94432e-08	393.555	0.000827584	393.555	0.000398587	393.555	0.000240637		3960.94	0.16906	3960.94	0.11812	3960.94	0.0724724	3960.94	11.307	3960.94	10.737	3960.94	6.08956
394.531	2.40559e-07	394.531	2.18217e-07	394.531	5.31254e-08	394.531	0.000998932	394.531	0.000376556	394.531	0.000231373		3953.13	0.16907	3953.13	0.11812	3953.13	0.0724744	3953.13	11.3075	3953.13	10.7373	3953.13	6.08982
395.508	2.65907e-07	395.508	1.98756e-07	395.508	6.00905e-08	395.508	0.00088674	395.508	0.000439395	395.508	0.000276644		3945.31	0.16907	3945.31	0.11813	3945.31	0.0724765	3945.31	11.308	3945.31	10.7375	3945.31	6.09008
396.484	2.20295e-07	396.484	2.02011e-07	396.484	6.25814e-08	396.484	0.000720844	396.484	0.00058705	396.484	0.000254714		3937.5	0.16908	3937.5	0.11813	3937.5	0.0724786	3937.5	11.3085	3937.5	10.7378	3937.5	6.09033
397.461	2.12388e-07	397.461	1.73825e-07	397.461	4.89807e-08	397.461	0.000798956	397.461	0.000697182	397.461	0.000238045		3929.69	0.16909	3929.69	0.11814	3929.69	0.0724806	3929.69	11.309	3929.69	10.7381	3929.69	6.09057
398.438	2.19699e-07	398.438	1.55561e-07	398.438	6.07448e-08	398.438	0.000901266	398.438	0.000842673	398.438	0.00027515		3921.88	0.16909	3921.88	0.11814	3921.88	0.0724824	3921.88	11.3095	3921.88	10.7383	3921.88	6.09082
399.414	1.87516e-07	399.414	1.92142e-07	399.414	7.74021e-08	399.414	0.000850298	399.414	0.000698124	399.414	0.000226413		3914.06	0.1691	3914.06	0.11814	3914.06	0.0724843	3914.06	11.31	3914.06	10.7386	3914.06	6.09109
400.391	1.51406e-07	400.391	2.21191e-07	400.391	6.49112e-08	400.391	0.000788213	400.391	0.000517603	400.391	0.000196145		3906.25	0.1691	3906.25	0.11815	3906.25	0.0724862	3906.25	11.3104	3906.25	10.7389	3906.25	6.09139
401.367	1.48764e-07	401.367	2.21491e-07	401.367	6.83377e-08	401.367	0.000824228	401.367	0.000498348	401.367	0.000240312		3898.44	0.16911	3898.44	0.11815	3898.44	0.0724882	3898.44	11.3109	3898.44	10.7392	3898.44	6.09174
402.344	2.21491e-07	402.344	1.91363e-07	402.344	9.29234e-08	402.344	0.000692153	402.344	0.00033882	402.344	0.000223066		3890.63	0.16911	3890.63	0.11815	3890.63	0.0724902	3890.63	11.3114	3890.63	10.7395	3890.63	6.09209
403.32	2.5053e-07	403.32	1.78113e-07	403.32	8.01749e-08	403.32	0.00055962	403.32	0.000265545	403.32	0.000141159		3882.81	0.16912	3882.81	0.11816	3882.81	0.0724921	3882.81	11.3118	3882.81	10.7397	3882.81	6.09237
404.297	2.00377e-07	404.297	1.76434e-07	404.297	4.35385e-08	404.297	0.000591563	404.297	0.000306937	404.297	0.00013192		3875	0.16912	3875	0.11816	3875	0.0724941	3875	11.3124	3875	10.74	3875	6.09261
405.273	1.7172e-07	405.273	1.75006e-07	405.273	4.56511e-08	405.273	0.000638152	405.273	0.000321394	405.273	0.000276268		3867.19	0.16913	3867.19	0.11817	3867.19	0.0724961	3867.19	11.3129	3867.19	10.7402	3867.19	6.09283
406.25	2.02285e-07	406.25	1.83498e-07	406.25	7.48262e-08	406.25	0.000672753	406.25	0.000324015	406.25	0.000367114		3859.38	0.16914	3859.38	0.11817	3859.38	0.0724983	3859.38	11.3134	3859.38	10.7405	3859.38	6.09305
407.227	2.10955e-07	407.227	1.97682e-07	407.227	9.3428e-08	407.227	0.000808754	407.227	0.000424772	407.227	0.000346352		3851.56	0.16914	3851.56	0.11817	3851.56	0.0725007	3851.56	11.3138	3851.56	10.7408	3851.56	6.0933
408.203	2.07556e-07	408.203	2.15866e-07	408.203	8.03924e-08	408.203	0.000826462	408.203	0.000516202	408.203	0.000318038		3843.75	0.16915	3843.75	0.11818	3843.75	0.0725032	3843.75	11.3143	3843.75	10.7411	3843.75	6.09355
409.18	2.45494e-07	409.18	1.92924e-07	409.18	6.66024e-08	409.18	0.00072574	409.18	0.000497673	409.18	0.000264555		3835.94	0.16915	3835.94	0.11818	3835.94	0.0725054	3835.94	11.3148	3835.94	10.7413	3835.94	6.09379
410.156	2.64113e-07	410.156	1.95024e-07	410.156	5.47316e-08	410.156	0.00070254	410.156	0.000407864	410.156	0.000220962		3828.13	0.16916	3828.13	0.11819	3828.13	0.0725075	3828.13	11.3154	3828.13	10.7416	3828.13	6.09402
411.133	2.41538e-07	411.133	2.50191e-07	411.133	4.05241e-08	411.133	0.000880761	411.133	0.000369486	411.133	0.000203174		3820.31	0.16916	3820.31	0.11819	3820.31	0.0725095	3820.31	11.3159	3820.31	10.7419	3820.31	6.09425
412.109	2.11814e-07	412.109	2.05042e-07	412.109	4.0579e-08	412.109	0.00087245	412.109	0.000450233	412.109	0.000194032		3812.5	0.16917	3812.5	0.1182	3812.5	0.0725116	3812.5	11.3163	3812.5	10.7421	3812.5	6.09449
413.086	2.55324e-07	413.086	1.81521e-07	413.086	5.24821e-08	413.086	0.000663707	413.086	0.000408417	413.086	0.000223066		3804.69	0.16917	3804.69	0.1182	3804.69	0.0725138	3804.69	11.3168	3804.69	10.7424	3804.69	6.09476
414.063	3.03222e-07	414.063	2.16159e-07	414.063	5.66923e-08	414.063	0.000687482	414.063	0.000306522	414.063	0.000248248		3796.88	0.16918	3796.88	0.1182	3796.88	0.072516	3796.88	11.3172	3796.88	10.7426	3796.88	6.09503
415.039	2.39584e-07	415.039	1.68725e-07	415.039	4.36566e-08	415.039	0.000852603	415.039	0.000323577	415.039	0.000219472		3789.06	0.16919	3789.06	0.11821	3789.06	0.0725184	3789.06	11.3177	3789.06	10.7429	3789.06	6.09533
416.016	1.83002e-07	416.016	1.77151e-07	416.016	3.8129e-08	416.016	0.000828706	416.016	0.000375537	416.016	0.000233889		3781.25	0.16919	3781.25	0.11821	3781.25	0.0725209	3781.25	11.3181	3781.25	10.7433	3781.25	6.09571
416.992	1.78838e-07	416.992	2.48167e-07	416.992	4.41918e-08	416.992	0.00084342	416.992	0.00045637	416.992	0.000284619		3773.44	0.1692	3773.44	0.11822	3773.44	0.0725234	3773.44	11.3186	3773.44	10.7436	3773.44	6.09608
417.969	1.24112e-06	417.969	1.36819e-06	417.969	3.68686e-07	417.969	0.01203	417.969	0.01535	417.969	0.00883		3765.63	0.1692	3765.63	0.11822	3765.63	0.0725257	3765.63	11.319	3765.63	10.7439	3765.63	6.09637
418.945	1.24647e-05	418.945	1.71568e-05	418.945	3.85099e-06	418.945	0.08824	418.945	0.16038	418.945	0.14573		3757.81	0.16921	3757.81	0.11823	3757.81	0.0725278	3757.81	11.3194	3757.81	10.7441	3757.81	6.0966
419.922	2.60683e-05	419.922	4.41393e-05	419.922	8.043e-06	419.922	0.13316	419.922	0.31601	419.922	0.4161		3750	0.16922	3750	0.11823	3750	0.0725297	3750	11.3198	3750	10.7444	3750	6.09683
420.898	1.18717e-05	420.898	2.46942e-05	420.898	3.66285e-06	420.898	0.04341	420.898	0.13395	420.898	0.2542		3742.19	0.16922	3742.19	0.11823	3742.19	0.0725318	3742.19	11.3202	3742.19	10.7446	3742.19	6.09708
421.875	1.13657e-06	421.875	2.75498e-06	421.875	3.65706e-07	421.875	0.00297	421.875	0.01033	421.875	0.03002		3734.38	0.16923	3734.38	0.11824	3734.38	0.072534	3734.38	11.3207	3734.38	10.7449	3734.38	6.09731
422.852	2.40559e-07	422.852	1.81521e-07	422.852	6.04985e-08	422.852	0.00084685	422.852	0.000517603	422.852	0.000539968		3726.56	0.16923	3726.56	0.11824	3726.56	0.0725362	3726.56	11.3212	3726.56	10.7451	3726.56	6.09756
423.828	2.36682e-07	423.828	2.21491e-07	423.828	4.56511e-08	423.828	0.000815347	423.828	0.000416797	423.828	0.000227951		3718.75	0.16924	3718.75	0.11825	3718.75	0.0725384	3718.75	11.3217	3718.75	10.7453	3718.75	6.09782
424.805	2.25118e-07	424.805	3.15363e-07	424.805	3.7923e-08	424.805	0.000707309	424.805	0.000281842	424.805	0.000309539		3710.94	0.16925	3710.94	0.11825	3710.94	0.0725405	3710.94	11.3221	3710.94	10.7455	3710.94	6.09808
425.781	2.02011e-07	425.781	3.25778e-07	425.781	4.60235e-08	425.781	0.000919756	425.781	0.000332458	425.781	0.000300052		3703.13	0.16925	3703.13	0.11826	3703.13	0.0725427	3703.13	11.3226	3703.13	10.7458	3703.13	6.09833
426.758	1.91882e-07	426.758	2.71729e-07	426.758	5.39956e-08	426.758	0.00104	426.758	0.000392162	426.758	0.000248582		3695.31	0.16926	3695.31	0.11826	3695.31	0.0725449	3695.31	11.323	3695.31	10.746	3695.31	6.09859
427.734	2.0532e-07	427.734	2.0532e-07	427.734	4.88483e-08	427.734	0.00087245	427.734	0.000361569	427.734	0.000227336		3687.5	0.16926	3687.5	0.11826	3687.5	0.0725471	3687.5	11.3234	3687.5	10.7462	3687.5	6.09885
428.711	1.8777e-07	428.711	1.71024e-07	428.711	5.06668e-08	428.711	0.000823114	428.711	0.000301173	428.711	0.000240312		3679.69	0.16927	3679.69	0.11827	3679.69	0.0725492	3679.69	11.3239	3679.69	10.7465	3679.69	6.09912
429.688	1.54512e-07	429.688	2.03659e-07	429.688	5.71548e-08	429.688	0.000726721	429.688	0.000242848	429.688	0.00031291		3671.88	0.16927	3671.88	0.11827	3671.88	0.0725513	3671.88	11.3244	3671.88	10.7467	3671.88	6.09939
430.664	1.52022e-07	430.664	2.37968e-07	430.664	5.90422e-08	430.664	0.000606976	430.664	0.000273572	430.664	0.000264199		3664.06	0.16928	3664.06	0.11828	3664.06	0.0725534	3664.06	11.3249	3664.06	10.747	3664.06	6.09968
431.641	1.7359e-07	431.641	2.65547e-07	431.641	5.46574e-08	431.641	0.000730668	431.641	0.000319226	431.641	0.000186311		3656.25	0.16928	3656.25	0.11829	3656.25	0.0725555	3656.25	11.3253	3656.25	10.7473	3656.25	6.1
432.617	2.07275e-07	432.617	2.5671e-07	432.617	4.47941e-08	432.617	0.000833202	432.617	0.000346237	432.617	0.000203999		3648.44	0.16929	3648.44	0.11829	3648.44	0.0725576	3648.44	11.3258	3648.44	10.7477	3648.44	6.10029
433.594	2.47831e-07	433.594	2.51209e-07	433.594	3.89112e-08	433.594	0.00088674	433.594	0.000391101	433.594	0.000243258		3640.63	0.1693	3640.63	0.1183	3640.63	0.0725597	3640.63	11.3263	3640.63	10.7479	3640.63	6.10053
434.57	2.37003e-07	434.57	2.46159e-07	434.57	4.55894e-08	434.57	0.00096308	434.57	0.000406214	434.57	0.000236118		3632.81	0.1693	3632.81	0.1183	3632.81	0.0725618	3632.81	11.3267	3632.81	10.7482	3632.81	6.10073
435.547	1.92663e-07	435.547	2.11814e-07	435.547	5.0873e-08	435.547	0.000936081	435.547	0.000502414	435.547	0.000188851		3625	0.16931	3625	0.11831	3625	0.072564	3625	11.3271	3625	10.7484	3625	6.10094
436.523	1.68268e-07	436.523	1.8325e-07	436.523	4.24329e-08	436.523	0.000876003	436.523	0.000612213	436.523	0.000224279		3617.19	0.16931	3617.19	0.11831	3617.19	0.0725662	3617.19	11.3276	3617.19	10.7486	3617.19	6.10116
437.5	1.55351e-07	437.5	2.335e-07	437.5	4.95141e-08	437.5	0.000814246	437.5	0.000497673	437.5	0.00030209		3609.38	0.16932	3609.38	0.11831	3609.38	0.0725686	3609.38	11.3281	3609.38	10.7488	3609.38	6.1014
438.477	1.78838e-07	438.477	2.75806e-07	438.477	6.33485e-08	438.477	0.000693091	438.477	0.000331559	438.477	0.000302909		3601.56	0.16932	3601.56	0.11832	3601.56	0.0725709	3601.56	11.3285	3601.56	10.7491	3601.56	6.10164
439.453	2.05876e-07	439.453	2.61268e-07	439.453	5.37039e-08	439.453	0.000711151	439.453	0.000437612	439.453	0.000267074		3593.75	0.16933	3593.75	0.11832	3593.75	0.072573	3593.75	11.329	3593.75	10.7493	3593.75	6.10189
440.43	1.76195e-07	440.43	2.00377e-07	440.43	4.62734e-08	440.43	0.000785021	440.43	0.000550861	440.43	0.0002358		3585.94	0.16933	3585.94	0.11833	3585.94	0.0725752	3585.94	11.3296	3585.94	10.7496	3585.94	6.10214
441.406	1.58967e-07	441.406	1.47361e-07	441.406	4.73507e-08	441.406	0.000734637	441.406	0.000417928	441.406	0.000259587		3578.13	0.16934	3578.13	0.11833	3578.13	0.0725775	3578.13	11.33	3578.13	10.7499	3578.13	6.10237
442.383	1.52847e-07	442.383	1.8226e-07	442.383	4.24905e-08	442.383	0.000727708	442.383	0.000349535	442.383	0.000270715		3570.31	0.16935	3570.31	0.11833	3570.31	0.0725795	3570.31	11.3305	3570.31	10.7501	3570.31	6.10262
443.359	1.52434e-07	443.359	2.46493e-07	443.359	5.31975e-08	443.359	0.000803298	443.359	0.00041567	443.359	0.000300456		3562.5	0.16935	3562.5	0.11834	3562.5	0.0725814	3562.5	11.3309	3562.5	10.7504	3562.5	6.10287
444.336	1.8325e-07	444.336	2.20892e-07	444.336	5.64625e-08	444.336	0.000596387	444.336	0.000494316	444.336	0.000307869		3554.69	0.16936	3554.69	0.11834	3554.69	0.0725835	3554.69	11.3314	3554.69	10.7507	3554.69	6.10312
445.313	1.81767e-07	445.313	1.61571e-07	445.313	3.80774e-08	445.313	0.000448198	445.313	0.000515505	445.313	0.00028578		3546.88	0.16936	3546.88	0.11835	3546.88	0.0725858	3546.88	11.3318	3546.88	10.751	3546.88	6.10337
446.289	1.82507e-07	446.289	1.78596e-07	446.289	3.3755e-08	446.289	0.000510405	446.289	0.000458228	446.289	0.000270715		3539.06	0.16937	3539.06	0.11835	3539.06	0.0725882	3539.06	11.3323	3539.06	10.7513	3539.06	6.10367
447.266	1.71024e-07	447.266	2.03935e-07	447.266	4.20326e-08	447.266	0.000675491	447.266	0.000336078	447.266	0.000209315		3531.25	0.16937	3531.25	0.11836	3531.25	0.0725906	3531.25	11.3328	3531.25	10.7516	3531.25	6.10397
448.242	1.30457e-07	448.242	1.87009e-07	448.242	4.65246e-08	448.242	0.000666406	448.242	0.000296721	448.242	0.000186562		3523.44	0.16938	3523.44	0.11836	3523.44	0.0725928	3523.44	11.3333	3523.44	10.7518	3523.44	6.10422
449.219	1.17702e-07	449.219	2.19105e-07	449.219	4.10208e-08	449.219	0.000654783	449.219	0.000313232	449.219	0.000232313		3515.63	0.16939	3515.63	0.11837	3515.63	0.0725949	3515.63	11.3338	3515.63	10.7521	3515.63	6.10443
450.195	1.33676e-07	450.195	2.89189e-07	450.195	4.62734e-08	450.195	0.000851447	450.195	0.000364516	450.195	0.000299242		3507.81	0.16939	3507.81	0.11837	3507.81	0.0725968	3507.81	11.3343	3507.81	10.7523	3507.81	6.10465
451.172	1.70793e-07	451.172	2.72835e-07	451.172	5.96043e-08	451.172	0.000722795	451.172	0.000362547	451.172	0.000264199		3500	0.1694	3500	0.11837	3500	0.0725987	3500	11.3347	3500	10.7526	3500	6.10489
452.148	2.08965e-07	452.148	2.49514e-07	452.148	5.88028e-08	452.148	0.000596387	452.148	0.000346708	452.148	0.00020044		3492.19	0.1694	3492.19	0.11838	3492.19	0.0726007	3492.19	11.3352	3492.19	10.7528	3492.19	6.10512
453.125	2.52915e-07	453.125	1.98487e-07	453.125	5.33416e-08	453.125	0.000636429	453.125	0.000273944	453.125	0.000229809		3484.38	0.16941	3484.38	0.11838	3484.38	0.0726027	3484.38	11.3357	3484.38	10.753	3484.38	6.10536
454.102	2.54289e-07	454.102	1.85245e-07	454.102	4.59613e-08	454.102	0.000742634	454.102	0.000214699	454.102	0.000249593		3476.56	0.16941	3476.56	0.11839	3476.56	0.0726047	3476.56	11.3361	3476.56	10.7533	3476.56	6.1056
455.078	1.96349e-07	455.078	2.07275e-07	455.078	4.14674e-08	455.078	0.000766123	455.078	0.000215572	455.078	0.000211882		3468.75	0.16942	3468.75	0.11839	3468.75	0.0726066	3468.75	11.3366	3468.75	10.7535	3468.75	6.10582
456.055	1.64886e-07	456.055	2.20593e-07	456.055	4.68407e-08	456.055	0.000713078	456.055	0.000289578	456.055	0.000177207		3460.94	0.16942	3460.94	0.1184	3460.94	0.0726086	3460.94	11.3371	3460.94	10.7537	3460.94	6.10604
457.031	1.99835e-07	457.031	2.147e-07	457.031	5.0189e-08	457.031	0.000670026	457.031	0.000346708	457.031	0.000201802		3453.13	0.16943	3453.13	0.1184	3453.13	0.0726107	3453.13	11.3376	3453.13	10.754	3453.13	6.10626
458.008	2.27878e-07	458.008	1.93709e-07	458.008	5.06668e-08	458.008	0.000540264	458.008	0.000331559	458.008	0.000201802		3445.31	0.16943	3445.31	0.11841	3445.31	0.0726129	3445.31	11.338	3445.31	10.7542	3445.31	6.1065
458.984	2.16159e-07	458.984	1.9795e-07	458.984	4.43116e-08	458.984	0.000568788	458.984	0.0002581	458.984	0.000156456		3437.5	0.16944	3437.5	0.11841	3437.5	0.072615	3437.5	11.3385	3437.5	10.7544	3437.5	6.10675
459.961	1.98487e-07	459.961	2.33816e-07	459.961	3.6463e-08	459.961	0.000663707	459.961	0.000242518	459.961	0.000175774		3429.69	0.16944	3429.69	0.11842	3429.69	0.072617	3429.69	11.3389	3429.69	10.7547	3429.69	6.10703
460.938	1.57042e-07	460.938	2.5671e-07	460.938	4.36566e-08	460.938	0.000656556	460.938	0.000411191	460.938	0.000245571		3421.88	0.16945	3421.88	0.11842	3421.88	0.072619	3421.88	11.3393	3421.88	10.755	3421.88	6.10739
461.914	1.15962e-07	461.914	2.39584e-07	461.914	5.17063e-08	461.914	0.000695911	461.914	0.000529654	461.914	0.000262414		3414.06	0.16945	3414.06	0.11843	3414.06	0.0726212	3414.06	11.3398	3414.06	10.7553	3414.06	6.10777
462.891	1.61353e-07	462.891	2.38613e-07	462.891	5.39956e-08	462.891	0.000794644	462.891	0.000477867	462.891	0.000252314		3406.25	0.16946	3406.25	0.11843	3406.25	0.0726233	3406.25	11.3402	3406.25	10.7556	3406.25	6.10809
463.867	2.22392e-07	463.867	2.15283e-07	463.867	5.13575e-08	463.867	0.000688416	463.867	0.000452678	463.867	0.00025095		3398.44	0.16946	3398.44	0.11843	3398.44	0.0726254	3398.44	11.3406	3398.44	10.7558	3398.44	6.10835
464.844	2.18513e-07	464.844	1.83747e-07	464.844	5.0189e-08	464.844	0.000606976	464.844	0.000428817	464.844	0.000232313		3390.63	0.16947	3390.63	0.11844	3390.63	0.0726273	3390.63	11.341	3390.63	10.756	3390.63	6.1086
465.82	1.54931e-07	465.82	1.73121e-07	465.82	5.37039e-08	465.82	0.000920999	465.82	0.000355742	465.82	0.000261705		3382.81	0.16948	3382.81	0.11844	3382.81	0.0726292	3382.81	11.3414	3382.81	10.7562	3382.81	6.10883
466.797	1.37717e-07	466.797	1.71488e-07	466.797	5.16363e-08	466.797	0.0011	466.797	0.000332908	466.797	0.000306207		3375	0.16948	3375	0.11845	3375	0.0726311	3375	11.3418	3375	10.7565	3375	6.10907
467.773	1.69182e-07	467.773	1.62889e-07	467.773	4.58369e-08	467.773	0.000773415	467.773	0.000458848	467.773	0.000304554		3367.19	0.16949	3367.19	0.11845	3367.19	0.072633	3367.19	11.3423	3367.19	10.7567	3367.19	6.1093
468.75	2.16159e-07	468.75	1.85747e-07	468.75	4.71588e-08	468.75	0.000486783	468.75	0.00053542	468.75	0.000262414		3359.38	0.16949	3359.38	0.11846	3359.38	0.0726348	3359.38	11.3427	3359.38	10.7569	3359.38	6.10954
469.727	2.05876e-07	469.727	2.32239e-07	469.727	5.06668e-08	469.727	0.00042978	469.727	0.000548629	469.727	0.000202348		3351.56	0.1695	3351.56	0.11846	3351.56	0.0726366	3351.56	11.3432	3351.56	10.7571	3351.56	6.10978
470.703	2.02559e-07	470.703	2.08683e-07	470.703	6.52636e-08	470.703	0.000580457	470.703	0.00043643	470.703	0.000189617		3343.75	0.1695	3343.75	0.11846	3343.75	0.0726383	3343.75	11.3437	3343.75	10.7573	3343.75	6.11002
471.68	2.17922e-07	471.68	1.74061e-07	471.68	7.04037e-08	471.68	0.000685626	471.68	0.000324015	471.68	0.000219175		3335.94	0.16951	3335.94	0.11847	3335.94	0.07264	3335.94	11.3441	3335.94	10.7576	3335.94	6.11025
472.656	1.98218e-07	472.656	1.65557e-07	472.656	5.18464e-08	472.656	0.000616082	472.656	0.000295918	472.656	0.000208184		3328.13	0.16951	3328.13	0.11847	3328.13	0.0726417	3328.13	11.3446	3328.13	10.7578	3328.13	6.11047
473.633	2.06435e-07	473.633	1.94497e-07	473.633	4.80611e-08	473.633	0.000859553	473.633	0.000334262	473.633	0.000251629		3320.31	0.16952	3320.31	0.11848	3320.31	0.0726436	3320.31	11.3451	3320.31	10.758	3320.31	6.1107
474.609	2.07275e-07	474.609	2.2757e-07	474.609	5.88028e-08	474.609	0.000998932	474.609	0.000333358	474.609	0.000252654		3312.5	0.16952	3312.5	0.11848	3312.5	0.0726455	3312.5	11.3456	3312.5	10.7583	3312.5	6.11096
475.586	2.0092e-07	475.586	2.40559e-07	475.586	5.57786e-08	475.586	0.000824228	475.586	0.000312809	475.586	0.000221264		3304.69	0.16953	3304.69	0.11849	3304.69	0.0726476	3304.69	11.3461	3304.69	10.7586	3304.69	6.1113
476.563	1.76433e-07	476.563	2.24814e-07	476.563	4.50984e-08	476.563	0.0006847	476.563	0.000312384	476.563	0.000213898		3296.88	0.16953	3296.88	0.11849	3296.88	0.0726499	3296.88	11.3466	3296.88	10.759	3296.88	6.11169
477.539	1.67814e-07	477.539	3.09023e-07	477.539	3.6463e-08	477.539	0.000856074	477.539	0.000340198	477.539	0.000240637		3289.06	0.16954	3289.06	0.1185	3289.06	0.0726522	3289.06	11.3471	3289.06	10.7593	3289.06	6.11202
478.516	1.86503e-07	478.516	4.56375e-07	478.516	4.33034e-08	478.516	0.00104	478.516	0.000424772	478.516	0.000314611		3281.25	0.16954	3281.25	0.1185	3281.25	0.0726544	3281.25	11.3476	3281.25	10.7596	3281.25	6.11225
479.492	2.01738e-07	479.492	9.09051e-07	479.492	8.73133e-08	479.492	0.0011	479.492	0.00057681	479.492	0.000425487		3273.44	0.16955	3273.44	0.11851	3273.44	0.0726566	3273.44	11.348	3273.44	10.7599	3273.44	6.11245
480.469	1.83995e-07	480.469	9.01699e-07	480.469	8.63727e-08	480.469	0.000809852	480.469	0.000439395	480.469	0.000410217		3265.63	0.16956	3265.63	0.11851	3265.63	0.0726587	3265.63	11.3485	3265.63	10.7602	3265.63	6.11267
481.445	1.33676e-07	481.445	3.13236e-07	481.445	4.58369e-08	481.445	0.000549114	481.445	0.000299953	481.445	0.000299242		3257.81	0.16956	3257.81	0.11852	3257.81	0.0726608	3257.81	11.3489	3257.81	10.7604	3257.81	6.11289
482.422	1.25265e-07	482.422	1.58752e-07	482.422	3.2324e-08	482.422	0.000627871	482.422	0.000340198	482.422	0.000315037		3250	0.16957	3250	0.11852	3250	0.0726631	3250	11.3494	3250	10.7606	3250	6.11312
483.398	1.5683e-07	483.398	1.81521e-07	483.398	3.4401e-08	483.398	0.000830952	483.398	0.000336533	483.398	0.000296018		3242.19	0.16957	3242.19	0.11853	3242.19	0.0726653	3242.19	11.3498	3242.19	10.7608	3242.19	6.11335
484.375	2.21791e-07	484.375	2.2451e-07	484.375	3.87535e-08	484.375	0.000743642	484.375	0.000290364	484.375	0.000230746		3234.38	0.16958	3234.38	0.11853	3234.38	0.0726675	3234.38	11.3502	3234.38	10.7611	3234.38	6.11358
485.352	2.84529e-07	485.352	2.5053e-07	485.352	3.58268e-08	485.352	0.00059076	485.352	0.000262684	485.352	0.000205663		3226.56	0.16958	3226.56	0.11854	3226.56	0.0726696	3226.56	11.3506	3226.56	10.7613	3226.56	6.11383
486.328	2.9874e-07	486.328	1.85245e-07	486.328	3.07865e-08	486.328	0.000544671	486.328	0.000255321	486.328	0.000260997		3218.75	0.16959	3218.75	0.11854	3218.75	0.0726717	3218.75	11.351	3218.75	10.7615	3218.75	6.11406
487.305	2.32868e-07	487.305	1.69641e-07	487.305	3.46815e-08	487.305	0.000641619	487.305	0.000317933	487.305	0.000275893		3210.94	0.16959	3210.94	0.11854	3210.94	0.0726739	3210.94	11.3514	3210.94	10.7617	3210.94	6.11429
488.281	1.66006e-07	488.281	2.10385e-07	488.281	4.05241e-08	488.281	0.000738622	488.281	0.000395897	488.281	0.000220367		3203.13	0.1696	3203.13	0.11855	3203.13	0.0726762	3203.13	11.3518	3203.13	10.762	3203.13	6.11451
489.258	1.58967e-07	489.258	2.02011e-07	489.258	3.6217e-08	489.258	0.000670933	489.258	0.000386366	489.258	0.000265632		3195.31	0.1696	3195.31	0.11855	3195.31	0.0726785	3195.31	11.3522	3195.31	10.7622	3195.31	6.11474
490.234	1.76912e-07	490.234	2.0092e-07	490.234	3.67107e-08	490.234	0.000643359	490.234	0.000360589	490.234	0.000303319		3187.5	0.16961	3187.5	0.11856	3187.5	0.0726806	3187.5	11.3526	3187.5	10.7624	3187.5	6.11502
491.211	2.05042e-07	491.211	2.12388e-07	491.211	3.75146e-08	491.211	0.000635566	491.211	0.00032096	491.211	0.000307452		3179.69	0.16961	3179.69	0.11857	3179.69	0.0726825	3179.69	11.353	3179.69	10.7627	3179.69	6.1154
492.188	2.40559e-07	492.188	2.00106e-07	492.188	3.79743e-08	492.188	0.000578101	492.188	0.000368984	492.188	0.000298835		3171.88	0.16962	3171.88	0.11857	3171.88	0.0726845	3171.88	11.3535	3171.88	10.7631	3171.88	6.11576
493.164	2.2451e-07	493.164	1.91104e-07	493.164	4.30695e-08	493.164	0.000764049	493.164	0.000422476	493.164	0.000241614		3164.06	0.16962	3164.06	0.11858	3164.06	0.0726864	3164.06	11.3539	3164.06	10.7633	3164.06	6.116
494.141	1.76195e-07	494.141	2.17039e-07	494.141	5.37039e-08	494.141	0.000745656	494.141	0.000400209	494.141	0.000240962		3156.25	0.16963	3156.25	0.11858	3156.25	0.0726883	3156.25	11.3544	3156.25	10.7636	3156.25	6.1162
495.117	1.59831e-07	495.117	2.47161e-07	495.117	4.81263e-08	495.117	0.000617753	495.117	0.000362056	495.117	0.000292038		3148.44	0.16963	3148.44	0.11859	3148.44	0.0726903	3148.44	11.3549	3148.44	10.7638	3148.44	6.1164
496.094	1.81521e-07	496.094	2.5189e-07	496.094	3.76163e-08	496.094	0.000522285	496.094	0.000423622	496.094	0.000288109		3140.63	0.16964	3140.63	0.1186	3140.63	0.0726924	3140.63	11.3553	3140.63	10.764	3140.63	6.1166
497.07	2.03659e-07	497.07	2.38289e-07	497.07	4.05241e-08	497.07	0.000506959	497.07	0.000367988	497.07	0.000223066		3132.81	0.16964	3132.81	0.1186	3132.81	0.0726943	3132.81	11.3557	3132.81	10.7642	3132.81	6.1168
498.047	2.19105e-07	498.047	1.96349e-07	498.047	4.04692e-08	498.047	0.000500819	498.047	0.000297928	498.047	0.000187069		3125	0.16965	3125	0.11861	3125	0.0726963	3125	11.3561	3125	10.7645	3125	6.11702
499.023	2.20892e-07	499.023	1.6444e-07	499.023	4.43717e-08	499.023	0.000496097	499.023	0.000317502	499.023	0.000176488		3117.19	0.16966	3117.19	0.11861	3117.19	0.0726984	3117.19	11.3565	3117.19	10.7647	3117.19	6.11724
500	2.21791e-07	500	1.92142e-07	500	4.89145e-08	500	0.000644227	500	0.000440586	500	0.000182564		3109.38	0.16966	3109.38	0.11862	3109.38	0.0727005	3109.38	11.3569	3109.38	10.7649	3109.38	6.11744
500.977	2.63042e-07	500.977	2.54633e-07	500.977	4.75435e-08	500.977	0.000778669	500.977	0.000456989	500.977	0.000156669		3101.56	0.16967	3101.56	0.11862	3101.56	0.0727026	3101.56	11.3574	3101.56	10.7651	3101.56	6.11765
501.953	2.46827e-07	501.953	2.35404e-07	501.953	5.13575e-08	501.953	0.000698743	501.953	0.000408417	501.953	0.000175536		3093.75	0.16967	3093.75	0.11863	3093.75	0.0727045	3093.75	11.3578	3093.75	10.7653	3093.75	6.11787
502.93	1.82014e-07	502.93	1.90845e-07	502.93	4.50373e-08	502.93	0.000755822	502.93	0.000289186	502.93	0.00025994		3085.94	0.16968	3085.94	0.11863	3085.94	0.0727064	3085.94	11.3582	3085.94	10.7655	3085.94	6.1181
503.906	1.94497e-07	503.906	1.56406e-07	503.906	3.79743e-08	503.906	0.000883148	503.906	0.000206713	503.906	0.000279278		3078.13	0.16968	3078.13	0.11864	3078.13	0.0727084	3078.13	11.3587	3078.13	10.7658	3078.13	6.11832
504.883	2.3445e-07	504.883	1.84494e-07	504.883	3.24556e-08	504.883	0.000907387	504.883	0.000226647	504.883	0.000292432		3070.31	0.16969	3070.31	0.11864	3070.31	0.0727104	3070.31	11.3592	3070.31	10.766	3070.31	6.11857
505.859	2.48167e-07	505.859	1.99565e-07	505.859	3.11638e-08	505.859	0.000734637	505.859	0.000277302	505.859	0.000274775		3062.5	0.16969	3062.5	0.11865	3062.5	0.0727126	3062.5	11.3596	3062.5	10.7663	3062.5	6.11891
506.836	2.71362e-07	506.836	1.90072e-07	506.836	3.19758e-08	506.836	0.000736628	506.836	0.000314932	506.836	0.000237398		3054.69	0.1697	3054.69	0.11865	3054.69	0.0727148	3054.69	11.36	3054.69	10.7666	3054.69	6.11931
507.813	2.4483e-07	507.813	2.09248e-07	507.813	2.47906e-08	507.813	0.000757869	507.813	0.000363038	507.813	0.000270347		3046.88	0.16971	3046.88	0.11866	3046.88	0.0727168	3046.88	11.3605	3046.88	10.7668	3046.88	6.11961
508.789	2.08965e-07	508.789	2.53601e-07	508.789	2.07056e-08	508.789	0.000773415	508.789	0.000440586	508.789	0.000273664		3039.06	0.16971	3039.06	0.11867	3039.06	0.0727186	3039.06	11.3609	3039.06	10.767	3039.06	6.11982
509.766	1.60264e-07	509.766	3.01176e-07	509.766	3.1803e-08	509.766	0.000830952	509.766	0.000451453	509.766	0.000217106		3031.25	0.16972	3031.25	0.11867	3031.25	0.0727203	3031.25	11.3613	3031.25	10.7672	3031.25	6.12001
510.742	1.51611e-07	510.742	2.73945e-07	510.742	4.30695e-08	510.742	0.000773415	510.742	0.000407864	510.742	0.000230746		3023.44	0.16972	3023.44	0.11868	3023.44	0.0727221	3023.44	11.3617	3023.44	10.7674	3023.44	6.12021
511.719	1.76912e-07	511.719	2.50191e-07	511.719	4.38343e-08	511.719	0.000657443	511.719	0.00033882	511.719	0.000253681		3015.63	0.16973	3015.63	0.11868	3015.63	0.072724	3015.63	11.3621	3015.63	10.7676	3015.63	6.12041
512.695	1.82507e-07	512.695	2.37002e-07	512.695	4.52206e-08	512.695	0.000611927	512.695	0.000340659	512.695	0.000247576		3007.81	0.16973	3007.81	0.11869	3007.81	0.072726	3007.81	11.3625	3007.81	10.7678	3007.81	6.12061
513.672	1.97416e-07	513.672	1.68725e-07	513.672	4.89807e-08	513.672	0.000744646	513.672	0.000432314	513.672	0.000229809		3000	0.16974	3000	0.11869	3000	0.0727279	3000	11.3629	3000	10.768	3000	6.12082
514.648	1.82014e-07	514.648	1.76434e-07	514.648	5.11493e-08	514.648	0.000734637	514.648	0.000481765	514.648	0.000224887		2992.19	0.16974	2992.19	0.11869	2992.19	0.0727298	2992.19	11.3633	2992.19	10.7682	2992.19	6.12104
515.625	1.80297e-07	515.625	1.95288e-07	515.625	6.1991e-08	515.625	0.000625326	515.625	0.000390572	515.625	0.000214771		2984.38	0.16975	2984.38	0.1187	2984.38	0.0727318	2984.38	11.3637	2984.38	10.7684	2984.38	6.12125
516.602	2.27262e-07	516.602	1.79566e-07	516.602	5.85646e-08	516.602	0.000466775	516.602	0.000282989	516.602	0.000229498		2976.56	0.16975	2976.56	0.11871	2976.56	0.0727339	2976.56	11.3641	2976.56	10.7687	2976.56	6.12145
517.578	2.5053e-07	517.578	1.75718e-07	517.578	5.2411e-08	517.578	0.000421138	517.578	0.000296721	517.578	0.000251629		2968.75	0.16976	2968.75	0.11871	2968.75	0.0727361	2968.75	11.3645	2968.75	10.7689	2968.75	6.12168
518.555	2.46827e-07	518.555	1.74061e-07	518.555	5.40687e-08	518.555	0.000409333	518.555	0.000306522	518.555	0.000273664		2960.94	0.16976	2960.94	0.11872	2960.94	0.0727384	2960.94	11.365	2960.94	10.7691	2960.94	6.12191
519.531	2.01465e-07	519.531	1.73825e-07	519.531	4.93134e-08	519.531	0.000423427	519.531	0.000362056	519.531	0.000282316		2953.13	0.16977	2953.13	0.11872	2953.13	0.0727407	2953.13	11.3653	2953.13	10.7693	2953.13	6.12214
520.508	1.91104e-07	520.508	1.79566e-07	520.508	4.71588e-08	520.508	0.000564185	520.508	0.000383241	520.508	0.00024892		2945.31	0.16978	2945.31	0.11872	2945.31	0.0727428	2945.31	11.3657	2945.31	10.7696	2945.31	6.12246
521.484	1.95024e-07	521.484	1.82507e-07	521.484	4.31279e-08	521.484	0.000683768	521.484	0.000324015	521.484	0.000182319		2937.5	0.16978	2937.5	0.11873	2937.5	0.0727449	2937.5	11.3661	2937.5	10.7699	2937.5	6.12291
522.461	1.91104e-07	522.461	2.35086e-07	522.461	3.78205e-08	522.461	0.000917265	522.461	0.000295518	522.461	0.000138133		2929.69	0.16979	2929.69	0.11873	2929.69	0.0727469	2929.69	11.3665	2929.69	10.7703	2929.69	6.12329
523.438	1.7477e-07	523.438	2.09816e-07	523.438	3.2106e-08	523.438	0.000934816	523.438	0.000323139	523.438	0.000207341		2921.88	0.16979	2921.88	0.11874	2921.88	0.0727489	2921.88	11.367	2921.88	10.7705	2921.88	6.12354
524.414	1.61134e-07	524.414	2.03108e-07	524.414	3.82842e-08	524.414	0.000757869	524.414	0.000419061	524.414	0.000293621		2914.06	0.16979	2914.06	0.11874	2914.06	0.0727508	2914.06	11.3674	2914.06	10.7707	2914.06	6.12376
525.391	1.84495e-07	525.391	2.39259e-07	525.391	4.40126e-08	525.391	0.000647726	525.391	0.000425347	525.391	0.000280413		2906.25	0.1698	2906.25	0.11875	2906.25	0.0727528	2906.25	11.3678	2906.25	10.7709	2906.25	6.12396
526.367	1.94761e-07	526.367	2.05877e-07	526.367	6.18234e-08	526.367	0.000660119	526.367	0.000389516	526.367	0.000200714		2898.44	0.16981	2898.44	0.11875	2898.44	0.0727549	2898.44	11.3682	2898.44	10.7712	2898.44	6.12416
527.344	1.85999e-07	527.344	2.26955e-07	527.344	7.53345e-08	527.344	0.000640748	527.344	0.000394293	527.344	0.000230123		2890.63	0.16981	2890.63	0.11876	2890.63	0.0727572	2890.63	11.3686	2890.63	10.7714	2890.63	6.12437
528.32	1.80297e-07	528.32	2.65907e-07	528.32	5.6769e-08	528.32	0.000591563	528.32	0.000352385	528.32	0.000237398		2882.81	0.16982	2882.81	0.11876	2882.81	0.0727594	2882.81	11.369	2882.81	10.7716	2882.81	6.1246
529.297	1.80053e-07	529.297	2.73575e-07	529.297	3.78718e-08	529.297	0.000703489	529.297	0.000272095	529.297	0.000254027		2875	0.16982	2875	0.11877	2875	0.0727613	2875	11.3695	2875	10.7718	2875	6.12482
530.273	1.48362e-07	530.273	2.21791e-07	530.273	3.64138e-08	530.273	0.000871269	530.273	0.000237322	530.273	0.000292432		2867.19	0.16983	2867.19	0.11878	2867.19	0.0727632	2867.19	11.3699	2867.19	10.772	2867.19	6.12505
531.25	1.32954e-07	531.25	1.85999e-07	531.25	4.00876e-08	531.25	0.001	531.25	0.000231609	531.25	0.000269616		2859.38	0.16983	2859.38	0.11878	2859.38	0.072765	2859.38	11.3703	2859.38	10.7722	2859.38	6.12526
532.227	1.7359e-07	532.227	2.18512e-07	532.227	3.9495e-08	532.227	0.000885544	532.227	0.000241209	532.227	0.000238365		2851.56	0.16984	2851.56	0.11879	2851.56	0.0727671	2851.56	11.3707	2851.56	10.7724	2851.56	6.12548
533.203	2.29426e-07	533.203	2.38613e-07	533.203	3.35274e-08	533.203	0.000863056	533.203	0.000325334	533.203	0.000223672		2843.75	0.16984	2843.75	0.11879	2843.75	0.0727693	2843.75	11.3711	2843.75	10.7726	2843.75	6.1257
534.18	3.06939e-07	534.18	1.82507e-07	534.18	4.14674e-08	534.18	0.000863056	534.18	0.000378086	534.18	0.00023676		2835.94	0.16985	2835.94	0.11879	2835.94	0.0727714	2835.94	11.3714	2835.94	10.7728	2835.94	6.12593
535.156	2.99145e-07	535.156	1.4937e-07	535.156	4.64617e-08	535.156	0.000966998	535.156	0.000421335	535.156	0.000226413		2828.13	0.16985	2828.13	0.1188	2828.13	0.0727735	2828.13	11.3718	2828.13	10.7731	2828.13	6.12623
536.133	2.30672e-07	536.133	1.88534e-07	536.133	4.42516e-08	536.133	0.00103	536.133	0.000416232	536.133	0.000247239		2820.31	0.16985	2820.31	0.11881	2820.31	0.0727756	2820.31	11.3722	2820.31	10.7735	2820.31	6.12665
537.109	1.96083e-07	537.109	2.20892e-07	537.109	5.91221e-08	537.109	0.00107	537.109	0.000581514	537.109	0.000305791		2812.5	0.16986	2812.5	0.11881	2812.5	0.0727777	2812.5	11.3726	2812.5	10.7738	2812.5	6.12707
538.086	7.25101e-07	538.086	8.78794e-07	538.086	1.76767e-07	538.086	0.01241	538.086	0.01578	538.086	0.00539		2804.69	0.16986	2804.69	0.11882	2804.69	0.0727797	2804.69	11.373	2804.69	10.7741	2804.69	6.12736
539.063	5.06635e-06	539.063	8.23698e-06	539.063	1.07287e-06	539.063	0.06463	539.063	0.12233	539.063	0.07218		2796.88	0.16987	2796.88	0.11882	2796.88	0.0727815	2796.88	11.3735	2796.88	10.7743	2796.88	6.12757
540.039	8.36058e-06	540.039	1.75563e-05	540.039	1.74904e-06	540.039	0.07144	540.039	0.18841	540.039	0.17757		2789.06	0.16987	2789.06	0.11883	2789.06	0.0727833	2789.06	11.3739	2789.06	10.7746	2789.06	6.12776
541.016	3.09514e-06	541.016	8.39458e-06	541.016	6.38803e-07	541.016	0.01694	541.016	0.06208	541.016	0.09411		2781.25	0.16988	2781.25	0.11883	2781.25	0.072785	2781.25	11.3743	2781.25	10.7748	2781.25	6.12796
541.992	3.86892e-07	541.992	9.58337e-07	541.992	8.07196e-08	541.992	0.00139	541.992	0.00365	541.992	0.00956		2773.44	0.16989	2773.44	0.11884	2773.44	0.0727867	2773.44	11.3747	2773.44	10.775	2773.44	6.12817
542.969	2.52573e-07	542.969	2.13541e-07	542.969	5.64625e-08	542.969	0.00105	542.969	0.000382204	542.969	0.000296419		2765.63	0.16989	2765.63	0.11884	2765.63	0.0727883	2765.63	11.3751	2765.63	10.7752	2765.63	6.12839
543.945	2.51891e-07	543.945	1.95818e-07	543.945	5.0257e-08	543.945	0.000893971	543.945	0.000324893	543.945	0.000175061		2757.81	0.16989	2757.81	0.11885	2757.81	0.0727899	2757.81	11.3756	2757.81	10.7754	2757.81	6.1286
544.922	1.99835e-07	544.922	1.93185e-07	544.922	4.30113e-08	544.922	0.000555093	544.922	0.000300767	544.922	0.000205109		2750	0.1699	2750	0.11885	2750	0.0727916	2750	11.3759	2750	10.7757	2750	6.12882
545.898	1.47162e-07	545.898	2.04488e-07	545.898	4.81914e-08	545.898	0.000578886	545.898	0.000383241	545.898	0.000241614		2742.19	0.1699	2742.19	0.11886	2742.19	0.0727934	2742.19	11.3763	2742.19	10.7759	2742.19	6.12905
546.875	1.53678e-07	546.875	1.68268e-07	546.875	4.83877e-08	546.875	0.000553594	546.875	0.000380656	546.875	0.000227951		2734.38	0.16991	2734.38	0.11886	2734.38	0.0727952	2734.38	11.3767	2734.38	10.7761	2734.38	6.12929
547.852	1.70562e-07	547.852	1.29052e-07	547.852	4.57131e-08	547.852	0.000599627	547.852	0.000361569	547.852	0.000217402		2726.56	0.16991	2726.56	0.11887	2726.56	0.0727972	2726.56	11.3772	2726.56	10.7763	2726.56	6.12951
548.828	2.04765e-07	548.828	1.73825e-07	548.828	3.30765e-08	548.828	0.000660119	548.828	0.000358642	548.828	0.00016764		2718.75	0.16992	2718.75	0.11887	2718.75	0.0727993	2718.75	11.3775	2718.75	10.7765	2718.75	6.12972
549.805	2.3829e-07	549.805	1.77392e-07	549.805	2.46901e-08	549.805	0.000650362	549.805	0.000353342	549.805	0.000140018		2710.94	0.16992	2710.94	0.11888	2710.94	0.0728014	2710.94	11.3779	2710.94	10.7767	2710.94	6.12995
550.781	2.07556e-07	550.781	1.25095e-07	550.781	2.17693e-08	550.781	0.000760956	550.781	0.000398047	550.781	0.000227336		2703.13	0.16993	2703.13	0.11889	2703.13	0.0728035	2703.13	11.3783	2703.13	10.7769	2703.13	6.13031
551.758	2.30048e-07	551.758	1.22747e-07	551.758	2.58882e-08	551.758	0.000847997	551.758	0.000367491	551.758	0.000314611		2695.31	0.16994	2695.31	0.11889	2695.31	0.0728057	2695.31	11.3787	2695.31	10.7772	2695.31	6.13073
552.734	2.084e-07	552.734	1.36602e-07	552.734	3.3482e-08	552.734	0.000660119	552.734	0.000321394	552.734	0.000276268		2687.5	0.16994	2687.5	0.1189	2687.5	0.0728079	2687.5	11.3791	2687.5	10.7775	2687.5	6.13106
553.711	1.4538e-07	553.711	1.37903e-07	553.711	3.50592e-08	553.711	0.000512479	553.711	0.000242848	553.711	0.000222162		2679.69	0.16995	2679.69	0.11891	2679.69	0.07281	2679.69	11.3795	2679.69	10.7777	2679.69	6.13127
554.688	1.8879e-07	554.688	1.54721e-07	554.688	3.57301e-08	554.688	0.00046931	554.688	0.00026162	554.688	0.000233576		2671.88	0.16995	2671.88	0.11891	2671.88	0.072812	2671.88	11.3798	2671.88	10.7779	2671.88	6.13148
555.664	1.90587e-07	555.664	1.68268e-07	555.664	4.85189e-08	555.664	0.000613586	555.664	0.000394827	555.664	0.000260293		2664.06	0.16996	2664.06	0.11892	2664.06	0.0728141	2664.06	11.3802	2664.06	10.7781	2664.06	6.1317
556.641	1.32414e-07	556.641	2.05598e-07	556.641	5.31254e-08	556.641	0.000819779	556.641	0.000405662	556.641	0.000258885		2656.25	0.16996	2656.25	0.11892	2656.25	0.0728162	2656.25	11.3806	2656.25	10.7783	2656.25	6.13193
557.617	1.41496e-07	557.617	2.19699e-07	557.617	5.11493e-08	557.617	0.000816455	557.617	0.000427657	557.617	0.000222763		2648.44	0.16997	2648.44	0.11893	2648.44	0.0728183	2648.44	11.381	2648.44	10.7785	2648.44	6.13215
558.594	1.56406e-07	558.594	2.07837e-07	558.594	4.74149e-08	558.594	0.000593165	558.594	0.000496328	558.594	0.000182319		2640.63	0.16997	2640.63	0.11893	2640.63	0.0728203	2640.63	11.3814	2640.63	10.7787	2640.63	6.13233
559.57	1.69182e-07	559.57	1.56618e-07	559.57	3.36639e-08	559.57	0.000468677	559.57	0.000465101	559.57	0.000198282		2632.81	0.16997	2632.81	0.11894	2632.81	0.0728222	2632.81	11.3817	2632.81	10.7789	2632.81	6.13251
560.547	1.73355e-07	560.547	1.41114e-07	560.547	3.73624e-08	560.547	0.00049142	560.547	0.000448408	560.547	0.000215937		2625	0.16998	2625	0.11894	2625	0.0728241	2625	11.3821	2625	10.7791	2625	6.13269
561.523	2.1441e-07	561.523	1.55141e-07	561.523	4.69677e-08	561.523	0.00054986	561.523	0.000541984	561.523	0.000222464		2617.19	0.16998	2617.19	0.11895	2617.19	0.0728262	2617.19	11.3825	2617.19	10.7793	2617.19	6.1329
560.547	1.48966e-07	560.547	1.47162e-07	560.547	3.90167e-08	560.547	0.000660119	560.547	0.000322702	560.547	0.000245239		2609.38	0.16999	2609.38	0.11895	2609.38	0.0728284	2609.38	11.3828	2609.38	10.7795	2609.38	6.13313
562.5	1.48162e-07	562.5	1.53055e-07	562.5	3.84921e-08	562.5	0.000714045	562.5	0.000361569	562.5	0.000244579		2601.56	0.16999	2601.56	0.11896	2601.56	0.0728307	2601.56	11.3833	2601.56	10.7797	2601.56	6.13336
564.453	1.72419e-07	564.453	1.44594e-07	564.453	3.76163e-08	564.453	0.00078078	564.453	0.000336989	564.453	0.000241944		2593.75	0.17	2593.75	0.11896	2593.75	0.0728328	2593.75	11.3836	2593.75	10.7799	2593.75	6.13362
566.406	1.8777e-07	566.406	1.48563e-07	566.406	4.09652e-08	566.406	0.000728691	566.406	0.000344368	566.406	0.000255406		2585.94	0.17	2585.94	0.11897	2585.94	0.072835	2585.94	11.3841	2585.94	10.7801	2585.94	6.13403
568.359	1.58538e-07	568.359	1.74061e-07	568.359	3.70602e-08	568.359	0.000587572	568.359	0.00037452	568.359	0.000249258		2578.13	0.17001	2578.13	0.11897	2578.13	0.0728373	2578.13	11.3845	2578.13	10.7804	2578.13	6.13462
570.313	1.49775e-07	570.313	1.68496e-07	570.313	3.06201e-08	570.313	0.000540264	570.313	0.000328431	570.313	0.000221864		2570.31	0.17001	2570.31	0.11898	2570.31	0.0728394	2570.31	11.385	2570.31	10.7807	2570.31	6.13513
572.266	2.04211e-07	572.266	1.69411e-07	572.266	3.19758e-08	572.266	0.000735629	572.266	0.000319658	572.266	0.000224583		2562.5	0.17002	2562.5	0.11898	2562.5	0.0728414	2562.5	11.3854	2562.5	10.7809	2562.5	6.13541
574.219	2.335e-07	574.219	1.78113e-07	574.219	3.84921e-08	574.219	0.000789286	574.219	0.000415109	574.219	0.000222162		2554.69	0.17002	2554.69	0.11899	2554.69	0.0728434	2554.69	11.3858	2554.69	10.7811	2554.69	6.13561
576.172	2.13252e-07	576.172	1.98219e-07	576.172	5.1288e-08	576.172	0.000668215	576.172	0.000455136	576.172	0.00024892		2546.88	0.17003	2546.88	0.11899	2546.88	0.0728455	2546.88	11.3861	2546.88	10.7813	2546.88	6.13581
578.125	1.97148e-07	578.125	1.99565e-07	578.125	5.32694e-08	578.125	0.000735629	578.125	0.000379626	578.125	0.000263128		2539.06	0.17003	2539.06	0.119	2539.06	0.0728477	2539.06	11.3864	2539.06	10.7815	2539.06	6.13599
580.078	2.12676e-07	580.078	1.51201e-07	580.078	4.69677e-08	580.078	0.000728691	580.078	0.00035191	580.078	0.000258885		2531.25	0.17003	2531.25	0.119	2531.25	0.0728497	2531.25	11.3868	2531.25	10.7817	2531.25	6.13618
582.031	2.30048e-07	582.031	1.34038e-07	582.031	4.26633e-08	582.031	0.00058203	582.031	0.000356223	582.031	0.000224279		2523.44	0.17004	2523.44	0.11901	2523.44	0.0728516	2523.44	11.3871	2523.44	10.7819	2523.44	6.13638
583.984	2.21192e-07	583.984	1.41114e-07	583.984	4.47941e-08	583.984	0.000573428	583.984	0.000384279	583.984	0.000186311		2515.63	0.17004	2515.63	0.11901	2515.63	0.0728535	2515.63	11.3875	2515.63	10.7821	2515.63	6.13659
585.938	1.82014e-07	585.938	1.46565e-07	585.938	4.71588e-08	585.938	0.000600436	585.938	0.000425347	585.938	0.000187831		2507.81	0.17005	2507.81	0.11902	2507.81	0.0728554	2507.81	11.3879	2507.81	10.7822	2507.81	6.13678
587.891	1.66006e-07	587.891	1.39593e-07	587.891	4.2779e-08	587.891	0.000623636	587.891	0.000403473	587.891	0.000204552		2500	0.17005	2500	0.11902	2500	0.0728573	2500	11.3883	2500	10.7824	2500	6.13698
589.844	1.71488e-07	589.844	1.43619e-07	589.844	3.86487e-08	589.844	0.000627019	589.844	0.000378086	589.844	0.000183308		2492.19	0.17006	2492.19	0.11903	2492.19	0.072859	2492.19	11.3886	2492.19	10.7826	2492.19	6.13718
591.797	1.62449e-07	591.797	1.71256e-07	591.797	3.67107e-08	591.797	0.000598001	591.797	0.000386366	591.797	0.000190649		2484.38	0.17006	2484.38	0.11903	2484.38	0.0728608	2484.38	11.389	2484.38	10.7828	2484.38	6.13738
593.75	1.68497e-07	593.75	1.79566e-07	593.75	3.95484e-08	593.75	0.00059076	593.75	0.000344835	593.75	0.00019351		2476.56	0.17006	2476.56	0.11904	2476.56	0.0728627	2476.56	11.3893	2476.56	10.783	2476.56	6.13758
595.703	1.75006e-07	595.703	1.75243e-07	595.703	4.03052e-08	595.703	0.000688416	595.703	0.00037099	595.703	0.000170847		2468.75	0.17007	2468.75	0.11904	2468.75	0.0728646	2468.75	11.3896	2468.75	10.7832	2468.75	6.13785
597.656	1.65781e-07	597.656	2.19402e-07	597.656	4.76079e-08	597.656	0.000812044	597.656	0.000409524	597.656	0.000192465		2460.94	0.17007	2460.94	0.11905	2460.94	0.0728667	2460.94	11.3901	2460.94	10.7836	2460.94	6.13827
599.609	1.99025e-07	599.609	2.76554e-07	599.609	5.57786e-08	599.609	0.000715013	599.609	0.000463843	599.609	0.000220962		2453.13	0.17008	2453.13	0.11905	2453.13	0.0728687	2453.13	11.3905	2453.13	10.7839	2453.13	6.13873
601.563	1.98487e-07	601.563	2.36682e-07	601.563	4.37158e-08	601.563	0.000709226	601.563	0.000439395	601.563	0.000205663		2445.31	0.17008	2445.31	0.11905	2445.31	0.0728707	2445.31	11.3909	2445.31	10.7841	2445.31	6.13903
603.516	1.68268e-07	603.516	1.77151e-07	603.516	3.41228e-08	603.516	0.00071792	603.516	0.000372499	603.516	0.00024624		2437.5	0.17009	2437.5	0.11906	2437.5	0.0728727	2437.5	11.3913	2437.5	10.7843	2437.5	6.13925
605.469	1.77872e-07	605.469	1.59831e-07	605.469	3.09118e-08	605.469	0.000638152	605.469	0.000330216	605.469	0.000269984		2429.69	0.17009	2429.69	0.11906	2429.69	0.0728747	2429.69	11.3917	2429.69	10.7845	2429.69	6.13944
607.422	1.84495e-07	607.422	1.59183e-07	607.422	3.3755e-08	607.422	0.000588368	607.422	0.000330216	607.422	0.000247239		2421.88	0.1701	2421.88	0.11907	2421.88	0.0728764	2421.88	11.392	2421.88	10.7847	2421.88	6.13963
609.375	1.87262e-07	609.375	1.60481e-07	609.375	3.80774e-08	609.375	0.000629572	609.375	0.000357188	609.375	0.000218878		2414.06	0.1701	2414.06	0.11907	2414.06	0.0728782	2414.06	11.3924	2414.06	10.7849	2414.06	6.13982
611.328	1.69641e-07	611.328	1.58323e-07	611.328	3.60215e-08	611.328	0.000924746	611.328	0.000339277	611.328	0.00018158		2406.25	0.17011	2406.25	0.11908	2406.25	0.0728801	2406.25	11.3928	2406.25	10.7851	2406.25	6.14003
613.281	1.46764e-07	613.281	1.54512e-07	613.281	3.48226e-08	613.281	0.00101	613.281	0.000287624	613.281	0.000184053		2398.44	0.17011	2398.44	0.11908	2398.44	0.0728821	2398.44	11.3931	2398.44	10.7852	2398.44	6.14023
615.234	1.85999e-07	615.234	1.46565e-07	615.234	3.34368e-08	615.234	0.000745656	615.234	0.000290758	615.234	0.000212744		2390.63	0.17011	2390.63	0.11909	2390.63	0.072884	2390.63	11.3935	2390.63	10.7854	2390.63	6.14041
617.188	2.16745e-07	617.188	1.33134e-07	617.188	3.26318e-08	617.188	0.000715981	617.188	0.000317933	617.188	0.000240962		2382.81	0.17012	2382.81	0.11909	2382.81	0.0728861	2382.81	11.3938	2382.81	10.7856	2382.81	6.14059
619.141	1.53678e-07	619.141	1.54512e-07	619.141	3.3482e-08	619.141	0.000696856	619.141	0.000353821	619.141	0.000258185		2375	0.17012	2375	0.1191	2375	0.0728881	2375	11.3942	2375	10.7858	2375	6.14077
621.094	1.29402e-07	621.094	1.47361e-07	621.094	3.71607e-08	621.094	0.000695911	621.094	0.000382204	621.094	0.00025994		2367.19	0.17013	2367.19	0.1191	2367.19	0.0728899	2367.19	11.3946	2367.19	10.786	2367.19	6.14096
623.047	1.46169e-07	623.047	1.27144e-07	623.047	4.15237e-08	623.047	0.000691217	623.047	0.000404019	623.047	0.000211882		2359.38	0.17013	2359.38	0.11911	2359.38	0.0728917	2359.38	11.3949	2359.38	10.7862	2359.38	6.14114
625	1.83995e-07	625	1.39216e-07	625	4.80611e-08	625	0.000627871	625	0.000406762	625	0.000199899		2351.56	0.17014	2351.56	0.11911	2351.56	0.0728935	2351.56	11.3953	2351.56	10.7864	2351.56	6.14135
626.953	2.30048e-07	626.953	1.54094e-07	626.953	4.7479e-08	626.953	0.000587572	626.953	0.000403473	626.953	0.000201802		2343.75	0.17014	2343.75	0.11911	2343.75	0.0728956	2343.75	11.3956	2343.75	10.7867	2343.75	6.14168
628.906	2.335e-07	628.906	1.4265e-07	628.906	3.85441e-08	628.906	0.000620267	628.906	0.000381172	628.906	0.000195086		2335.94	0.17015	2335.94	0.11912	2335.94	0.0728978	2335.94	11.396	2335.94	10.7871	2335.94	6.14214
630.859	1.85496e-07	630.859	1.56618e-07	630.859	3.06201e-08	630.859	0.000682848	630.859	0.000375537	630.859	0.00021217		2328.13	0.17015	2328.13	0.11912	2328.13	0.0729	2328.13	11.3964	2328.13	10.7874	2328.13	6.14249
632.813	1.45183e-07	632.813	1.8103e-07	632.813	3.16743e-08	632.813	0.000712111	632.813	0.000417362	632.813	0.00024791		2320.31	0.17016	2320.31	0.11913	2320.31	0.0729019	2320.31	11.3968	2320.31	10.7876	2320.31	6.14269
634.766	1.67586e-07	634.766	1.8103e-07	634.766	3.29425e-08	634.766	0.000768201	634.766	0.000369486	634.766	0.000209882		2312.5	0.17016	2312.5	0.11913	2312.5	0.0729036	2312.5	11.3971	2312.5	10.7878	2312.5	6.14288
636.719	1.79566e-07	636.719	1.73825e-07	636.719	2.90454e-08	636.719	0.000790354	636.719	0.000293524	636.719	0.000175061		2304.69	0.17016	2304.69	0.11914	2304.69	0.0729053	2304.69	11.3974	2304.69	10.788	2304.69	6.14306
638.672	1.56618e-07	638.672	1.92663e-07	638.672	3.47285e-08	638.672	0.000668215	638.672	0.000295518	638.672	0.000240962		2296.88	0.17017	2296.88	0.11914	2296.88	0.0729072	2296.88	11.3977	2296.88	10.7882	2296.88	6.14325
640.625	1.60264e-07	640.625	2.23298e-07	640.625	3.61192e-08	640.625	0.000589165	640.625	0.000307768	640.625	0.000250271		2289.06	0.17017	2289.06	0.11915	2289.06	0.0729092	2289.06	11.398	2289.06	10.7884	2289.06	6.14345
642.578	1.79566e-07	642.578	2.08965e-07	642.578	3.16743e-08	642.578	0.000612754	642.578	0.000332008	642.578	0.000233889		2281.25	0.17018	2281.25	0.11915	2281.25	0.0729112	2281.25	11.3984	2281.25	10.7885	2281.25	6.14366
644.531	1.60264e-07	644.531	1.90329e-07	644.531	3.48698e-08	644.531	0.000573428	644.531	0.000327099	644.531	0.000219472		2273.44	0.17018	2273.44	0.11916	2273.44	0.0729132	2273.44	11.3987	2273.44	10.7887	2273.44	6.14387
646.484	1.43619e-07	646.484	1.73825e-07	646.484	3.69599e-08	646.484	0.000666406	646.484	0.000298332	646.484	0.000199359		2265.63	0.17018	2265.63	0.11916	2265.63	0.0729151	2265.63	11.3991	2265.63	10.7889	2265.63	6.14406
648.438	1.43425e-07	648.438	1.61571e-07	648.438	3.40766e-08	648.438	0.000704445	648.438	0.000308185	648.438	0.000188595		2257.81	0.17019	2257.81	0.11916	2257.81	0.072917	2257.81	11.3995	2257.81	10.7891	2257.81	6.14423
650.391	1.24757e-07	650.391	1.70331e-07	650.391	3.54409e-08	650.391	0.000564185	650.391	0.000365504	650.391	0.000212455		2250	0.17019	2250	0.11917	2250	0.0729189	2250	11.3998	2250	10.7893	2250	6.14439
652.344	1.28703e-07	652.344	1.78113e-07	652.344	3.69101e-08	652.344	0.000488764	652.344	0.000388465	652.344	0.000264199		2242.19	0.1702	2242.19	0.11917	2242.19	0.0729206	2242.19	11.4001	2242.19	10.7895	2242.19	6.14456
654.297	1.72419e-07	654.297	1.82013e-07	654.297	3.34368e-08	654.297	0.000551349	654.297	0.000330216	654.297	0.000320199		2234.38	0.1702	2234.38	0.11918	2234.38	0.0729224	2234.38	11.4004	2234.38	10.7897	2234.38	6.14475
656.25	3.51437e-07	656.25	6.15542e-07	656.25	9.1674e-08	656.25	0.00424	656.25	0.00204	656.25	0.00453		2226.56	0.1702	2226.56	0.11919	2226.56	0.0729243	2226.56	11.4008	2226.56	10.7899	2226.56	6.14504
658.203	1.91927e-06	658.203	5.53988e-06	658.203	7.2255e-07	658.203	0.02402	658.203	0.02163	658.203	0.03941		2218.75	0.17021	2218.75	0.1192	2218.75	0.0729264	2218.75	11.4011	2218.75	10.7902	2218.75	6.14553
660.156	4.21437e-06	660.156	1.18878e-05	660.156	1.47474e-06	660.156	0.03008	660.156	0.04678	660.156	0.06912		2210.94	0.17021	2210.94	0.11921	2210.94	0.0729285	2210.94	11.4016	2210.94	10.7905	2210.94	6.14599
662.109	2.24866e-06	662.109	5.68421e-06	662.109	6.82612e-07	662.109	0.00847	662.109	0.0221	662.109	0.02629		2203.13	0.17022	2203.13	0.11921	2203.13	0.0729303	2203.13	11.402	2203.13	10.7907	2203.13	6.14626
664.063	4.00751e-07	664.063	6.48036e-07	664.063	9.54738e-08	664.063	0.000998932	664.063	0.0023	664.063	0.00191		2195.31	0.17022	2195.31	0.11922	2195.31	0.0729321	2195.31	11.4023	2195.31	10.7909	2195.31	6.14646
666.016	1.90587e-07	666.016	1.65333e-07	666.016	4.29532e-08	666.016	0.000700637	666.016	0.000405114	666.016	0.000212455		2187.5	0.17023	2187.5	0.11922	2187.5	0.0729339	2187.5	11.4027	2187.5	10.7911	2187.5	6.14665
667.969	1.88534e-07	667.969	1.55983e-07	667.969	4.69677e-08	667.969	0.000634709	667.969	0.000346708	667.969	0.000253681		2179.69	0.17023	2179.69	0.11923	2179.69	0.0729356	2179.69	11.403	2179.69	10.7913	2179.69	6.14684
669.922	2.14991e-07	669.922	1.82754e-07	669.922	5.47316e-08	669.922	0.000564951	669.922	0.000381172	669.922	0.000274034		2171.88	0.17023	2171.88	0.11923	2171.88	0.0729373	2171.88	11.4034	2171.88	10.7914	2171.88	6.14703
671.875	1.93709e-07	671.875	2.17922e-07	671.875	4.7737e-08	671.875	0.000528688	671.875	0.000314932	671.875	0.000224279		2164.06	0.17024	2164.06	0.11924	2164.06	0.0729393	2164.06	11.4038	2164.06	10.7916	2164.06	6.1472
673.828	1.43619e-07	673.828	2.09816e-07	673.828	3.77182e-08	673.828	0.000534444	673.828	0.000318362	673.828	0.000201802		2156.25	0.17024	2156.25	0.11924	2156.25	0.0729413	2156.25	11.4041	2156.25	10.7918	2156.25	6.14736
675.781	1.27317e-07	675.781	2.121e-07	675.781	3.64138e-08	675.781	0.000587572	675.781	0.000350482	675.781	0.000192465		2148.44	0.17025	2148.44	0.11925	2148.44	0.0729433	2148.44	11.4045	2148.44	10.792	2148.44	6.14753
677.734	1.46764e-07	677.734	1.83002e-07	677.734	4.13554e-08	677.734	0.000638152	677.734	0.000327987	677.734	0.000181335		2140.63	0.17025	2140.63	0.11925	2140.63	0.0729452	2140.63	11.4047	2140.63	10.7922	2140.63	6.1477
679.688	1.53886e-07	679.688	1.71256e-07	679.688	4.16362e-08	679.688	0.000668215	679.688	0.000325334	679.688	0.000180354		2132.81	0.17026	2132.81	0.11926	2132.81	0.072947	2132.81	11.4051	2132.81	10.7923	2132.81	6.14789
681.641	1.45971e-07	681.641	2.1067e-07	681.641	3.65124e-08	681.641	0.000633847	681.641	0.000360102	681.641	0.000209315		2125	0.17026	2125	0.11926	2125	0.0729487	2125	11.4054	2125	10.7925	2125	6.14807
683.594	1.5347e-07	683.594	2.16451e-07	683.594	4.65878e-08	683.594	0.000724754	683.594	0.000324454	683.594	0.000221562		2117.19	0.17027	2117.19	0.11927	2117.19	0.0729506	2117.19	11.4057	2117.19	10.7927	2117.19	6.14825
685.547	1.66907e-07	685.547	1.62009e-07	685.547	4.3775e-08	685.547	0.000798956	685.547	0.000316643	685.547	0.000195881		2109.38	0.17027	2109.38	0.11927	2109.38	0.0729526	2109.38	11.4061	2109.38	10.7929	2109.38	6.14847
687.5	1.97148e-07	687.5	1.44791e-07	687.5	3.2809e-08	687.5	0.00071695	687.5	0.000310699	687.5	0.000197479		2101.56	0.17027	2101.56	0.11928	2101.56	0.0729546	2101.56	11.4064	2101.56	10.7932	2101.56	6.14889
689.453	1.96615e-07	689.453	1.53262e-07	689.453	3.5393e-08	689.453	0.000670933	689.453	0.00029472	689.453	0.000198013		2093.75	0.17028	2093.75	0.11928	2093.75	0.0729567	2093.75	11.4069	2093.75	10.7936	2093.75	6.14937
691.406	1.87516e-07	691.406	1.68725e-07	691.406	4.59613e-08	691.406	0.000691217	691.406	0.00029632	691.406	0.000202076		2085.94	0.17028	2085.94	0.11929	2085.94	0.0729588	2085.94	11.4072	2085.94	10.7939	2085.94	6.14967
693.359	1.65333e-07	693.359	1.66907e-07	693.359	4.65246e-08	693.359	0.000616082	693.359	0.000330216	693.359	0.000223066		2078.13	0.17029	2078.13	0.11929	2078.13	0.0729609	2078.13	11.4076	2078.13	10.7941	2078.13	6.14986
695.313	1.41496e-07	695.313	1.37344e-07	695.313	4.15799e-08	695.313	0.000584399	695.313	0.000336533	695.313	0.000248582		2070.31	0.17029	2070.31	0.1193	2070.31	0.072963	2070.31	11.4079	2070.31	10.7942	2070.31	6.15004
697.266	1.57042e-07	697.266	1.59183e-07	697.266	3.7923e-08	697.266	0.000630426	697.266	0.000342044	697.266	0.000241614		2062.5	0.1703	2062.5	0.1193	2062.5	0.072965	2062.5	11.4083	2062.5	10.7944	2062.5	6.15022
699.219	1.75243e-07	699.219	1.8103e-07	699.219	3.7413e-08	699.219	0.000589165	699.219	0.000405662	699.219	0.000194822		2054.69	0.1703	2054.69	0.11931	2054.69	0.072967	2054.69	11.4086	2054.69	10.7945	2054.69	6.1504
701.172	1.70101e-07	701.172	1.51611e-07	701.172	3.6168e-08	701.172	0.00056342	701.172	0.0004329	701.172	0.000161187		2046.88	0.1703	2046.88	0.11931	2046.88	0.0729689	2046.88	11.409	2046.88	10.7947	2046.88	6.15058
703.125	1.51406e-07	703.125	1.35497e-07	703.125	3.14605e-08	703.125	0.000619425	703.125	0.000401292	703.125	0.000177207		2039.06	0.17031	2039.06	0.11931	2039.06	0.0729708	2039.06	11.4093	2039.06	10.7948	2039.06	6.15075
705.078	1.46565e-07	705.078	1.0985e-07	705.078	3.75146e-08	705.078	0.000637288	705.078	0.000326659	705.078	0.000211024		2031.25	0.17031	2031.25	0.11932	2031.25	0.0729725	2031.25	11.4096	2031.25	10.795	2031.25	6.15091
707.031	1.53054e-07	707.031	1.26116e-07	707.031	4.19759e-08	707.031	0.000555093	707.031	0.000297928	707.031	0.000206221		2023.44	0.17032	2023.44	0.11932	2023.44	0.0729742	2023.44	11.41	2023.44	10.7952	2023.44	6.15108
708.984	1.50997e-07	708.984	1.92142e-07	708.984	4.33034e-08	708.984	0.000568788	708.984	0.000349062	708.984	0.000182564		2015.63	0.17032	2015.63	0.11933	2015.63	0.072976	2015.63	11.4103	2015.63	10.7953	2015.63	6.15127
710.938	1.37344e-07	710.938	2.1441e-07	710.938	4.85846e-08	710.938	0.000723774	710.938	0.000390044	710.938	0.000202351		2007.81	0.17033	2007.81	0.11933	2007.81	0.072978	2007.81	11.4107	2007.81	10.7955	2007.81	6.15148
712.891	1.36603e-07	712.891	1.96083e-07	712.891	4.79311e-08	712.891	0.000766123	712.891	0.000363038	712.891	0.000230123		2000	0.17033	2000	0.11934	2000	0.0729799	2000	11.411	2000	10.7957	2000	6.15168
714.844	1.43619e-07	714.844	2.10955e-07	714.844	4.54661e-08	714.844	0.000759925	714.844	0.000339738	714.844	0.000214188		1992.19	0.17033	1992.19	0.11934	1992.19	0.0729818	1992.19	11.4113	1992.19	10.7959	1992.19	6.1519
716.797	1.47162e-07	716.797	2.26955e-07	716.797	5.15664e-08	716.797	0.000732649	716.797	0.000317933	716.797	0.000210169		1984.38	0.17034	1984.38	0.11934	1984.38	0.0729839	1984.38	11.4116	1984.38	10.7962	1984.38	6.15235
718.75	1.43425e-07	718.75	2.53944e-07	718.75	7.23362e-08	718.75	0.00072574	718.75	0.000286847	718.75	0.000234207		1976.56	0.17034	1976.56	0.11935	1976.56	0.0729864	1976.56	11.412	1976.56	10.7966	1976.56	6.15304
720.703	1.52022e-07	720.703	2.33816e-07	720.703	8.40655e-08	720.703	0.000620267	720.703	0.000315789	720.703	0.000248248		1968.75	0.17035	1968.75	0.11935	1968.75	0.0729886	1968.75	11.4124	1968.75	10.797	1968.75	6.15353
722.656	1.54303e-07	722.656	1.68953e-07	722.656	6.80609e-08	722.656	0.00054986	722.656	0.000329767	722.656	0.000227951		1960.94	0.17035	1960.94	0.11936	1960.94	0.0729905	1960.94	11.4128	1960.94	10.7972	1960.94	6.15375
724.609	1.66456e-07	724.609	1.58109e-07	724.609	5.75429e-08	724.609	0.000534444	724.609	0.000333358	724.609	0.000183807		1953.13	0.17036	1953.13	0.11936	1953.13	0.0729925	1953.13	11.4131	1953.13	10.7973	1953.13	6.1539
726.563	1.78114e-07	726.563	1.70793e-07	726.563	5.17063e-08	726.563	0.000551349	726.563	0.000318794	726.563	0.000190906		1945.31	0.17036	1945.31	0.11937	1945.31	0.0729946	1945.31	11.4134	1945.31	10.7975	1945.31	6.15406
728.516	1.93447e-07	728.516	1.71256e-07	728.516	5.1987e-08	728.516	0.000518763	728.516	0.000321394	728.516	0.000216228		1937.5	0.17036	1937.5	0.11937	1937.5	0.0729965	1937.5	11.4137	1937.5	10.7976	1937.5	6.15422
730.469	2.17039e-07	730.469	1.58323e-07	730.469	5.34138e-08	730.469	0.00042978	730.469	0.000287235	730.469	0.000229498		1929.69	0.17037	1929.69	0.11937	1929.69	0.0729982	1929.69	11.414	1929.69	10.7978	1929.69	6.15438
732.422	2.02011e-07	732.422	1.68041e-07	732.422	5.17063e-08	732.422	0.000468677	732.422	0.000291151	732.422	0.000233259		1921.88	0.17037	1921.88	0.11938	1921.88	0.0729998	1921.88	11.4143	1921.88	10.798	1921.88	6.15455
734.375	1.88025e-07	734.375	1.98219e-07	734.375	3.9817e-08	734.375	0.000551349	734.375	0.000303631	734.375	0.000247576		1914.06	0.17038	1914.06	0.11938	1914.06	0.0730014	1914.06	11.4145	1914.06	10.7982	1914.06	6.15474
736.328	1.82507e-07	736.328	1.8103e-07	736.328	3.14605e-08	736.328	0.000541731	736.328	0.000317933	736.328	0.000213898		1906.25	0.17038	1906.25	0.11939	1906.25	0.0730032	1906.25	11.4148	1906.25	10.7984	1906.25	6.15492
738.281	2.03659e-07	738.281	1.41114e-07	738.281	3.34368e-08	738.281	0.00052441	738.281	0.000364024	738.281	0.000192465		1898.44	0.17038	1898.44	0.11939	1898.44	0.073005	1898.44	11.4151	1898.44	10.7985	1898.44	6.15509
740.234	2.19105e-07	740.234	1.49775e-07	740.234	3.91225e-08	740.234	0.000616082	740.234	0.000364516	740.234	0.000225191		1890.63	0.17039	1890.63	0.1194	1890.63	0.0730069	1890.63	11.4154	1890.63	10.7987	1890.63	6.15527
742.188	1.85245e-07	742.188	1.55983e-07	742.188	4.3775e-08	742.188	0.000678239	742.188	0.000344835	742.188	0.000252314		1882.81	0.17039	1882.81	0.1194	1882.81	0.0730088	1882.81	11.4157	1882.81	10.7989	1882.81	6.15544
744.141	1.84995e-07	744.141	1.46764e-07	744.141	4.3953e-08	744.141	0.00070254	744.141	0.000332458	744.141	0.000259587		1875	0.17039	1875	0.1194	1875	0.0730106	1875	11.416	1875	10.799	1875	6.15564
746.094	1.82507e-07	746.094	1.46367e-07	746.094	4.04692e-08	746.094	0.000756846	746.094	0.000285684	746.094	0.000223975		1867.19	0.1704	1867.19	0.11941	1867.19	0.0730126	1867.19	11.4163	1867.19	10.7993	1867.19	6.15606
748.047	1.41688e-07	748.047	1.64886e-07	748.047	4.18057e-08	748.047	0.000786086	748.047	0.000254629	748.047	0.000209315		1859.38	0.1704	1859.38	0.11941	1859.38	0.0730146	1859.38	11.4168	1859.38	10.7998	1859.38	6.1569
750	1.47761e-07	750	1.88534e-07	750	3.78205e-08	750	0.000757869	750	0.00031112	750	0.000196145		1851.56	0.17041	1851.56	0.11942	1851.56	0.0730168	1851.56	11.4172	1851.56	10.8003	1851.56	6.15771
751.953	1.80053e-07	751.953	1.64663e-07	751.953	5.45097e-08	751.953	0.000696856	751.953	0.000356707	751.953	0.000194559		1843.75	0.17041	1843.75	0.11942	1843.75	0.0730188	1843.75	11.4175	1843.75	10.8005	1843.75	6.15808
753.906	1.92663e-07	753.906	1.26972e-07	753.906	8.01749e-08	753.906	0.000612754	753.906	0.000334716	753.906	0.000205944		1835.94	0.17042	1835.94	0.11943	1835.94	0.0730206	1835.94	11.4179	1835.94	10.8006	1835.94	6.15826
755.859	2.06435e-07	755.859	1.25095e-07	755.859	7.19453e-08	755.859	0.000560378	755.859	0.000275804	755.859	0.000257489		1828.13	0.17042	1828.13	0.11943	1828.13	0.0730223	1828.13	11.4182	1828.13	10.8008	1828.13	6.15842
757.813	1.98219e-07	757.813	1.63995e-07	757.813	5.34863e-08	757.813	0.000604513	757.813	0.000299546	757.813	0.000257141		1820.31	0.17043	1820.31	0.11943	1820.31	0.0730242	1820.31	11.4184	1820.31	10.8009	1820.31	6.1586
759.766	1.99835e-07	759.766	1.99565e-07	759.766	4.43116e-08	759.766	0.00070254	759.766	0.000361079	759.766	0.000208466		1812.5	0.17043	1812.5	0.11944	1812.5	0.0730261	1812.5	11.4187	1812.5	10.8011	1812.5	6.15878
761.719	2.09816e-07	761.719	1.95553e-07	761.719	5.45097e-08	761.719	0.000822002	761.719	0.000383241	761.719	0.000206499		1804.69	0.17043	1804.69	0.11944	1804.69	0.073028	1804.69	11.419	1804.69	10.8012	1804.69	6.15896
763.672	1.8879e-07	763.672	1.74769e-07	763.672	6.47356e-08	763.672	0.000839998	763.672	0.000386889	763.672	0.000277016		1796.88	0.17044	1796.88	0.11945	1796.88	0.0730297	1796.88	11.4193	1796.88	10.8014	1796.88	6.15914
765.625	1.67814e-07	765.625	1.92402e-07	765.625	4.85189e-08	765.625	0.000763015	765.625	0.000413424	765.625	0.00031291		1789.06	0.17044	1789.06	0.11945	1789.06	0.0730314	1789.06	11.4196	1789.06	10.8015	1789.06	6.15931
767.578	1.73121e-07	767.578	2.30672e-07	767.578	3.41228e-08	767.578	0.000618589	767.578	0.00044659	767.578	0.000278146		1781.25	0.17045	1781.25	0.11945	1781.25	0.0730331	1781.25	11.4199	1781.25	10.8016	1781.25	6.15947
769.531	1.90329e-07	769.531	2.24814e-07	769.531	3.60702e-08	769.531	0.00055962	769.531	0.000429397	769.531	0.000232313		1773.44	0.17045	1773.44	0.11946	1773.44	0.0730346	1773.44	11.4202	1773.44	10.8018	1773.44	6.15962
771.484	1.73825e-07	771.484	1.91104e-07	771.484	3.6266e-08	771.484	0.000616082	771.484	0.000397507	771.484	0.000220664		1765.63	0.17046	1765.63	0.11946	1765.63	0.0730362	1765.63	11.4206	1765.63	10.8019	1765.63	6.15977
773.438	1.65109e-07	773.438	1.71953e-07	773.438	3.55852e-08	773.438	0.000649484	773.438	0.000382204	773.438	0.00020017		1757.81	0.17046	1757.81	0.11947	1757.81	0.073038	1757.81	11.4209	1757.81	10.8021	1757.81	6.15993
775.391	1.74061e-07	775.391	1.7172e-07	775.391	4.33034e-08	775.391	0.00131	775.391	0.000668528	775.391	0.00106		1750	0.17046	1750	0.11947	1750	0.07304	1750	11.4212	1750	10.8023	1750	6.16021
777.344	5.6983e-07	777.344	8.83568e-07	777.344	1.99942e-07	777.344	0.00915	777.344	0.0097	777.344	0.01936		1742.19	0.17047	1742.19	0.11948	1742.19	0.0730423	1742.19	11.4215	1742.19	10.8027	1742.19	6.16089
779.297	2.27623e-06	779.297	3.43056e-06	779.297	7.3737e-07	779.297	0.02023	779.297	0.04296	779.297	0.06654		1734.38	0.17047	1734.38	0.1195	1734.38	0.0730447	1734.38	11.4219	1734.38	10.8032	1734.38	6.16174
781.25	2.38669e-06	781.25	3.25853e-06	781.25	6.71613e-07	781.25	0.01035	781.25	0.04053	781.25	0.04907		1726.56	0.17048	1726.56	0.1195	1726.56	0.0730468	1726.56	11.4223	1726.56	10.8036	1726.56	6.16225
783.203	6.63122e-07	783.203	7.49046e-07	783.203	1.57127e-07	783.203	0.00158	783.203	0.00806	783.203	0.00737		1718.75	0.17048	1718.75	0.11951	1718.75	0.0730487	1718.75	11.4226	1718.75	10.8038	1718.75	6.16247
785.156	2.01465e-07	785.156	1.5683e-07	785.156	4.02507e-08	785.156	0.000705395	785.156	0.000481765	785.156	0.000359736		1710.94	0.17049	1710.94	0.11951	1710.94	0.0730504	1710.94	11.4229	1710.94	10.8039	1710.94	6.16265
787.109	1.77632e-07	787.109	1.75718e-07	787.109	3.85441e-08	787.109	0.000723774	787.109	0.000247493	787.109	0.000242597		1703.13	0.17049	1703.13	0.11952	1703.13	0.0730521	1703.13	11.4232	1703.13	10.8041	1703.13	6.16282
789.063	1.83002e-07	789.063	1.99025e-07	789.063	5.7777e-08	789.063	0.000700637	789.063	0.00027136	789.063	0.000239987		1695.31	0.1705	1695.31	0.11952	1695.31	0.0730538	1695.31	11.4235	1695.31	10.8043	1695.31	6.16299
791.016	1.94761e-07	791.016	1.93971e-07	791.016	6.52636e-08	791.016	0.000636429	791.016	0.000340198	791.016	0.000229809		1687.5	0.1705	1687.5	0.11952	1687.5	0.0730556	1687.5	11.4238	1687.5	10.8044	1687.5	6.16314
792.969	1.88279e-07	792.969	1.82754e-07	792.969	4.84531e-08	792.969	0.000579671	792.969	0.000412305	792.969	0.000224583		1679.69	0.1705	1679.69	0.11953	1679.69	0.0730576	1679.69	11.4241	1679.69	10.8046	1679.69	6.1633
794.922	2.07556e-07	794.922	1.81767e-07	794.922	3.6463e-08	794.922	0.000677322	794.922	0.00044659	794.922	0.000228877		1671.88	0.17051	1671.88	0.11953	1671.88	0.0730595	1671.88	11.4244	1671.88	10.8047	1671.88	6.16345
796.875	1.99835e-07	796.875	1.87009e-07	796.875	3.9602e-08	796.875	0.000720844	796.875	0.000352863	796.875	0.000220962		1664.06	0.17051	1664.06	0.11954	1664.06	0.0730613	1664.06	11.4247	1664.06	10.8049	1664.06	6.16359
798.828	1.79323e-07	798.828	1.63552e-07	798.828	4.25479e-08	798.828	0.000706352	798.828	0.000280699	798.828	0.000254368		1656.25	0.17052	1656.25	0.11954	1656.25	0.073063	1656.25	11.425	1656.25	10.805	1656.25	6.16373
800.781	1.96083e-07	800.781	1.12864e-07	800.781	4.23755e-08	800.781	0.000777614	800.781	0.000297124	800.781	0.000307869		1648.44	0.17052	1648.44	0.11955	1648.44	0.0730647	1648.44	11.4253	1648.44	10.8052	1648.44	6.16389
802.734	1.99565e-07	802.734	1.02382e-07	802.734	3.92284e-08	802.734	0.000751737	802.734	0.000346708	802.734	0.000247239		1640.63	0.17053	1640.63	0.11955	1640.63	0.0730665	1640.63	11.4256	1640.63	10.8053	1640.63	6.16405
804.688	1.92141e-07	804.688	1.30281e-07	804.688	3.96557e-08	804.688	0.000673661	804.688	0.000387415	804.688	0.000163163		1632.81	0.17053	1632.81	0.11955	1632.81	0.0730684	1632.81	11.4259	1632.81	10.8055	1632.81	6.1643
806.641	1.72887e-07	806.641	1.43619e-07	806.641	4.30113e-08	806.641	0.000604513	806.641	0.000336989	806.641	0.000170154		1625	0.17053	1625	0.11956	1625	0.0730707	1625	11.4262	1625	10.8061	1625	6.16507
808.594	1.89815e-07	808.594	1.50996e-07	808.594	4.31863e-08	808.594	0.000480238	808.594	0.000284912	808.594	0.000187831		1617.19	0.17054	1617.19	0.11957	1617.19	0.0730733	1617.19	11.4268	1617.19	10.8069	1617.19	6.16646
810.547	2.29116e-07	810.547	1.67133e-07	810.547	4.1132e-08	810.547	0.000456156	810.547	0.000270993	810.547	0.000194032		1609.38	0.17054	1609.38	0.11957	1609.38	0.0730757	1609.38	11.4273	1609.38	10.8076	1609.38	6.16748
812.5	2.41211e-07	812.5	1.79809e-07	812.5	4.24905e-08	812.5	0.000576538	812.5	0.000254287	812.5	0.000173409		1601.56	0.17055	1601.56	0.11958	1601.56	0.0730775	1601.56	11.4276	1601.56	10.8078	1601.56	6.16783
814.453	2.00649e-07	814.453	1.84494e-07	814.453	4.93803e-08	814.453	0.00066731	814.453	0.000289186	814.453	0.000145821		1593.75	0.17055	1593.75	0.11958	1593.75	0.0730791	1593.75	11.4278	1593.75	10.808	1593.75	6.16801
816.406	1.68041e-07	816.406	1.57042e-07	816.406	5.38495e-08	816.406	0.000698743	816.406	0.000414545	816.406	0.000226413		1585.94	0.17056	1585.94	0.11959	1585.94	0.0730808	1585.94	11.4281	1585.94	10.8081	1585.94	6.16819
818.359	1.69641e-07	818.359	1.42843e-07	818.359	4.94471e-08	818.359	0.000636429	818.359	0.000461963	818.359	0.000279278		1578.13	0.17056	1578.13	0.11959	1578.13	0.0730827	1578.13	11.4284	1578.13	10.8083	1578.13	6.16835
820.313	1.70793e-07	820.313	1.27317e-07	820.313	4.46125e-08	820.313	0.000578886	820.313	0.000385844	820.313	0.000208749		1570.31	0.17056	1570.31	0.1196	1570.31	0.0730846	1570.31	11.4286	1570.31	10.8084	1570.31	6.16851
822.266	1.69641e-07	822.266	1.20769e-07	822.266	3.93881e-08	822.266	0.000535894	822.266	0.000367988	822.266	0.000190906		1562.5	0.17057	1562.5	0.1196	1562.5	0.0730866	1562.5	11.4289	1562.5	10.8086	1562.5	6.16868
824.219	2.0532e-07	824.219	1.34583e-07	824.219	3.72614e-08	824.219	0.000574982	824.219	0.000381688	824.219	0.000219175		1554.69	0.17057	1554.69	0.1196	1554.69	0.0730884	1554.69	11.4292	1554.69	10.8087	1554.69	6.16886
826.172	2.12676e-07	826.172	1.33495e-07	826.172	4.10763e-08	826.172	0.000633847	826.172	0.000340659	826.172	0.000221864		1546.88	0.17057	1546.88	0.11961	1546.88	0.0730901	1546.88	11.4295	1546.88	10.8088	1546.88	6.16902
828.125	1.76672e-07	828.125	1.22249e-07	828.125	3.9817e-08	828.125	0.000654783	828.125	0.0003543	828.125	0.000208184		1539.06	0.17058	1539.06	0.11961	1539.06	0.0730917	1539.06	11.4297	1539.06	10.809	1539.06	6.16919
830.078	1.43619e-07	830.078	1.37344e-07	830.078	4.33034e-08	830.078	0.000643359	830.078	0.000470168	830.078	0.000205109		1531.25	0.17058	1531.25	0.11962	1531.25	0.0730934	1531.25	11.43	1531.25	10.8091	1531.25	6.16936
832.031	1.63995e-07	832.031	1.49572e-07	832.031	5.1288e-08	832.031	0.000556598	832.031	0.000405662	832.031	0.000191164		1523.44	0.17058	1523.44	0.11962	1523.44	0.0730951	1523.44	11.4303	1523.44	10.8093	1523.44	6.16952
833.984	1.74533e-07	833.984	1.4538e-07	833.984	4.5899e-08	833.984	0.000500142	833.984	0.000355259	833.984	0.00020153		1515.63	0.17059	1515.63	0.11962	1515.63	0.0730969	1515.63	11.4306	1515.63	10.8094	1515.63	6.16969
835.938	1.52847e-07	835.938	1.58968e-07	835.938	3.80774e-08	835.938	0.000540995	835.938	0.000398587	835.938	0.000187069		1507.81	0.17059	1507.81	0.11963	1507.81	0.0730991	1507.81	11.4309	1507.81	10.8097	1507.81	6.1701
837.891	1.32414e-07	837.891	1.59183e-07	837.891	3.80259e-08	837.891	0.000479589	837.891	0.000368984	837.891	0.000207905		1500	0.1706	1500	0.11963	1500	0.0731021	1500	11.4313	1500	10.8102	1500	6.17102
839.844	1.4188e-07	839.844	1.64217e-07	839.844	4.50373e-08	839.844	0.000482194	839.844	0.00029194	839.844	0.000233576		1492.19	0.1706	1492.19	0.11964	1492.19	0.0731051	1492.19	11.4316	1492.19	10.8107	1492.19	6.17196
841.797	1.73825e-07	841.797	1.55983e-07	841.797	4.43116e-08	841.797	0.000617753	841.797	0.000289186	841.797	0.000232942		1484.38	0.17061	1484.38	0.11965	1484.38	0.0731072	1484.38	11.432	1484.38	10.811	1484.38	6.17238
843.75	1.69641e-07	843.75	1.22415e-07	843.75	4.07993e-08	843.75	0.000637288	843.75	0.000342044	843.75	0.000223975		1476.56	0.17061	1476.56	0.11965	1476.56	0.0731089	1476.56	11.4323	1476.56	10.8111	1476.56	6.17255
845.703	1.56618e-07	845.703	1.18823e-07	845.703	3.97631e-08	845.703	0.000628719	845.703	0.000399668	845.703	0.000213898		1468.75	0.17061	1468.75	0.11965	1468.75	0.0731105	1468.75	11.4326	1468.75	10.8112	1468.75	6.1727
847.656	1.60264e-07	847.656	1.30988e-07	847.656	3.89112e-08	847.656	0.000558863	847.656	0.000421907	847.656	0.000204552		1460.94	0.17062	1460.94	0.11966	1460.94	0.0731122	1460.94	11.4328	1460.94	10.8114	1460.94	6.17286
849.609	1.91363e-07	849.609	1.37158e-07	849.609	3.91754e-08	849.609	0.000527975	849.609	0.00043643	849.609	0.000185806		1453.13	0.17062	1453.13	0.11966	1453.13	0.0731139	1453.13	11.433	1453.13	10.8115	1453.13	6.17301
851.563	1.95818e-07	851.563	1.24083e-07	851.563	3.55371e-08	851.563	0.000582818	851.563	0.000469529	851.563	0.000173409		1445.31	0.17063	1445.31	0.11967	1445.31	0.0731156	1445.31	11.4333	1445.31	10.8116	1445.31	6.17316
853.516	1.91622e-07	853.516	1.22415e-07	853.516	3.93349e-08	853.516	0.000573428	853.516	0.000398587	853.516	0.000181087		1437.5	0.17063	1437.5	0.11967	1437.5	0.0731173	1437.5	11.4335	1437.5	10.8117	1437.5	6.17332
855.469	1.89815e-07	855.469	1.41305e-07	855.469	4.24329e-08	855.469	0.000689346	855.469	0.000347648	855.469	0.000159019		1429.69	0.17063	1429.69	0.11967	1429.69	0.0731191	1429.69	11.4338	1429.69	10.8119	1429.69	6.17347
857.422	1.95818e-07	857.422	1.65109e-07	857.422	3.93349e-08	857.422	0.000897609	857.422	0.000297928	857.422	0.000164269		1421.88	0.17064	1421.88	0.11968	1421.88	0.0731209	1421.88	11.4341	1421.88	10.812	1421.88	6.17361
859.375	1.8879e-07	859.375	1.65109e-07	859.375	3.2676e-08	859.375	0.000779724	859.375	0.000253599	859.375	0.000194559		1414.06	0.17064	1414.06	0.11968	1414.06	0.0731229	1414.06	11.4343	1414.06	10.8121	1414.06	6.17375
861.328	1.82507e-07	861.328	1.56618e-07	861.328	3.25436e-08	861.328	0.000726721	861.328	0.000314083	861.328	0.000197479		1406.25	0.17064	1406.25	0.11969	1406.25	0.0731248	1406.25	11.4346	1406.25	10.8123	1406.25	6.17389
863.281	1.67814e-07	863.281	1.73355e-07	863.281	3.64138e-08	863.281	0.000867738	863.281	0.000394293	863.281	0.000204552		1398.44	0.17065	1398.44	0.11969	1398.44	0.0731266	1398.44	11.4349	1398.44	10.8124	1398.44	6.17403
865.234	1.68725e-07	865.234	1.47162e-07	865.234	3.82323e-08	865.234	0.00088674	865.234	0.000381688	865.234	0.000217402		1390.63	0.17065	1390.63	0.11969	1390.63	0.0731287	1390.63	11.4352	1390.63	10.8126	1390.63	6.17429
867.188	2.11814e-07	867.188	1.49775e-07	867.188	3.85441e-08	867.188	0.000778669	867.188	0.000401292	867.188	0.000245903		1382.81	0.17066	1382.81	0.1197	1382.81	0.0731314	1382.81	11.4356	1382.81	10.8132	1382.81	6.17501
869.141	2.03108e-07	869.141	1.64886e-07	869.141	3.79743e-08	869.141	0.000673661	869.141	0.000383241	869.141	0.000281174		1375	0.17067	1375	0.1197	1375	0.0731342	1375	11.4361	1375	10.8139	1375	6.17598
871.094	1.80541e-07	871.094	1.74061e-07	871.094	3.78205e-08	871.094	0.000506274	871.094	0.000360102	871.094	0.000304143		1367.19	0.17067	1367.19	0.11971	1367.19	0.0731364	1367.19	11.4365	1367.19	10.8143	1367.19	6.17657
873.047	1.68497e-07	873.047	1.60698e-07	873.047	3.46815e-08	873.047	0.000480888	873.047	0.000380656	873.047	0.000248582		1359.38	0.17068	1359.38	0.11971	1359.38	0.0731382	1359.38	11.4368	1359.38	10.8145	1359.38	6.17679
875	1.62889e-07	875	1.4937e-07	875	2.98021e-08	875	0.000546148	875	0.000349062	875	0.000192723		1351.56	0.17068	1351.56	0.11972	1351.56	0.0731397	1351.56	11.4371	1351.56	10.8146	1351.56	6.17694
876.953	1.93709e-07	876.953	1.48161e-07	876.953	2.75516e-08	876.953	0.000574205	876.953	0.000320091	876.953	0.000169237		1343.75	0.17069	1343.75	0.11972	1343.75	0.0731412	1343.75	11.4374	1343.75	10.8148	1343.75	6.17709
878.906	2.01193e-07	878.906	1.59399e-07	878.906	2.68156e-08	878.906	0.000557354	878.906	0.000336533	878.906	0.000172242		1335.94	0.17069	1335.94	0.11973	1335.94	0.0731427	1335.94	11.4376	1335.94	10.8149	1335.94	6.17724
880.859	2.03935e-07	880.859	1.46565e-07	880.859	3.28535e-08	880.859	0.000572652	880.859	0.000351433	880.859	0.000182813		1337.89	0.17069	1337.89	0.11973	1337.89	0.0731431	1337.89	11.4377	1337.89	10.8149	1337.89	6.17727
882.813	2.13831e-07	882.813	1.3753e-07	882.813	4.16926e-08	882.813	0.000668215	882.813	0.000364516	882.813	0.000192723		1335.94	0.17069	1335.94	0.11973	1335.94	0.0731436	1335.94	11.4377	1335.94	10.815	1335.94	6.17731
884.766	1.6444e-07	884.766	1.43814e-07	884.766	3.82323e-08	884.766	0.000758899	884.766	0.000377066	884.766	0.000228877		1333.98	0.17069	1333.98	0.11973	1333.98	0.073144	1333.98	11.4378	1333.98	10.815	1333.98	6.17734
886.719	1.35681e-07	886.719	1.4937e-07	886.719	3.01267e-08	886.719	0.000741631	886.719	0.000352385	886.719	0.000253681		1332.03	0.17069	1332.03	0.11973	1332.03	0.0731444	1332.03	11.4379	1332.03	10.815	1332.03	6.17738
888.672	1.50588e-07	888.672	1.62668e-07	888.672	3.25436e-08	888.672	0.000599627	888.672	0.000317502	888.672	0.000202623		1330.08	0.17069	1330.08	0.11973	1330.08	0.0731448	1330.08	11.4379	1330.08	10.8151	1330.08	6.17742
890.625	1.72419e-07	890.625	1.47761e-07	890.625	3.84399e-08	890.625	0.000515262	890.625	0.000323139	890.625	0.000169926		1328.13	0.17069	1328.13	0.11973	1328.13	0.0731452	1328.13	11.438	1328.13	10.8151	1328.13	6.17746
892.578	1.92141e-07	892.578	1.32594e-07	892.578	3.92817e-08	892.578	0.000572652	892.578	0.000333358	892.578	0.000183062		1326.17	0.1707	1326.17	0.11973	1326.17	0.0731457	1326.17	11.4381	1326.17	10.8151	1326.17	6.17751
894.531	1.89045e-07	894.531	1.41114e-07	894.531	3.7413e-08	894.531	0.000633847	894.531	0.000332908	894.531	0.000202076		1324.22	0.1707	1324.22	0.11973	1324.22	0.0731461	1324.22	11.4381	1324.22	10.8152	1324.22	6.17754
896.484	2.24206e-07	896.484	3.14084e-07	896.484	4.44318e-08	896.484	0.00195	896.484	0.000813527	896.484	0.00112		1322.27	0.1707	1322.27	0.11974	1322.27	0.0731465	1322.27	11.4382	1322.27	10.8152	1322.27	6.17757
898.438	7.89664e-07	898.438	1.96927e-06	898.438	1.53136e-07	898.438	0.00634	898.438	0.00528	898.438	0.00698		1320.31	0.1707	1320.31	0.11974	1320.31	0.0731469	1320.31	11.4382	1320.31	10.8153	1320.31	6.17761
900.391	1.55808e-06	900.391	3.67082e-06	900.391	2.57196e-07	900.391	0.00578	900.391	0.0097	900.391	0.00984		1318.36	0.1707	1318.36	0.11974	1318.36	0.0731473	1318.36	11.4383	1318.36	10.8153	1318.36	6.17765
902.344	8.34735e-07	902.344	1.59652e-06	902.344	1.25842e-07	902.344	0.00167	902.344	0.00415	902.344	0.00313		1316.41	0.1707	1316.41	0.11974	1316.41	0.0731477	1316.41	11.4383	1316.41	10.8153	1316.41	6.17769
904.297	2.35086e-07	904.297	2.43508e-07	904.297	4.43717e-08	904.297	0.000749704	904.297	0.000624772	904.297	0.000311222		1314.45	0.1707	1314.45	0.11974	1314.45	0.0731481	1314.45	11.4384	1314.45	10.8154	1314.45	6.17774
906.25	1.37903e-07	906.25	1.41496e-07	906.25	3.69101e-08	906.25	0.000694028	906.25	0.000368984	906.25	0.000159667		1312.5	0.1707	1312.5	0.11974	1312.5	0.0731486	1312.5	11.4384	1312.5	10.8154	1312.5	6.17778
908.203	1.18823e-07	908.203	1.34038e-07	908.203	3.57301e-08	908.203	0.000645976	908.203	0.000432314	908.203	0.000185555		1310.55	0.1707	1310.55	0.11974	1310.55	0.073149	1310.55	11.4385	1310.55	10.8154	1310.55	6.17783
910.156	1.24926e-07	910.156	1.25605e-07	910.156	3.91754e-08	910.156	0.000591563	910.156	0.000452678	910.156	0.000170385		1308.59	0.1707	1308.59	0.11974	1308.59	0.0731495	1308.59	11.4386	1308.59	10.8155	1308.59	6.17787
912.109	1.4188e-07	912.109	1.35497e-07	912.109	4.05241e-08	912.109	0.000560378	912.109	0.000379111	912.109	0.000154353		1306.64	0.1707	1306.64	0.11974	1306.64	0.0731499	1306.64	11.4386	1306.64	10.8155	1306.64	6.17791
914.063	1.67586e-07	914.063	1.47361e-07	914.063	3.95484e-08	914.063	0.000648608	914.063	0.000347648	914.063	0.000192203		1304.69	0.1707	1304.69	0.11975	1304.69	0.0731503	1304.69	11.4387	1304.69	10.8155	1304.69	6.17795
916.016	1.82014e-07	916.016	1.49572e-07	916.016	3.46346e-08	916.016	0.000695911	916.016	0.00032183	916.016	0.000206499		1302.73	0.17071	1302.73	0.11975	1302.73	0.0731507	1302.73	11.4387	1302.73	10.8156	1302.73	6.17798
917.969	1.61134e-07	917.969	1.89558e-07	917.969	2.88885e-08	917.969	0.000709226	917.969	0.000308185	917.969	0.000226413		1300.78	0.17071	1300.78	0.11975	1300.78	0.0731511	1300.78	11.4388	1300.78	10.8156	1300.78	6.17802
919.922	1.51201e-07	919.922	2.09248e-07	919.922	3.49644e-08	919.922	0.000758899	919.922	0.000298332	919.922	0.000229188		1298.83	0.17071	1298.83	0.11975	1298.83	0.0731515	1298.83	11.4389	1298.83	10.8156	1298.83	6.17806
921.875	1.79323e-07	921.875	1.87009e-07	921.875	3.52973e-08	921.875	0.000794644	921.875	0.000396971	921.875	0.000199899		1296.88	0.17071	1296.88	0.11975	1296.88	0.073152	1296.88	11.4389	1296.88	10.8157	1296.88	6.1781
923.828	1.88534e-07	923.828	1.78838e-07	923.828	3.29872e-08	923.828	0.000678239	923.828	0.000449625	923.828	0.00017673		1294.92	0.17071	1294.92	0.11975	1294.92	0.0731525	1294.92	11.439	1294.92	10.8157	1294.92	6.17814
925.781	1.8226e-07	925.781	1.56406e-07	925.781	3.9602e-08	925.781	0.000581243	925.781	0.000334262	925.781	0.000168323		1292.97	0.17071	1292.97	0.11975	1292.97	0.0731529	1292.97	11.439	1292.97	10.8158	1292.97	6.17818
927.734	1.69641e-07	927.734	1.40161e-07	927.734	3.86487e-08	927.734	0.000536622	927.734	0.000259855	927.734	0.000184803		1291.02	0.17071	1291.02	0.11975	1291.02	0.0731533	1291.02	11.4391	1291.02	10.8158	1291.02	6.17822
929.688	1.44009e-07	929.688	1.68041e-07	929.688	3.07448e-08	929.688	0.000600436	929.688	0.000286847	929.688	0.000209598		1289.06	0.17071	1289.06	0.11976	1289.06	0.0731537	1289.06	11.4392	1289.06	10.8158	1289.06	6.17826
931.641	1.64886e-07	931.641	2.02834e-07	931.641	3.11638e-08	931.641	0.000627019	931.641	0.000312384	931.641	0.000220962		1287.11	0.17071	1287.11	0.11976	1287.11	0.0731542	1287.11	11.4392	1287.11	10.8159	1287.11	6.1783
933.594	1.81521e-07	933.594	1.76911e-07	933.594	3.57301e-08	933.594	0.000632991	933.594	0.000353821	933.594	0.000234524		1285.16	0.17072	1285.16	0.11976	1285.16	0.0731547	1285.16	11.4393	1285.16	10.8159	1285.16	6.17835
935.547	1.69411e-07	935.547	1.31343e-07	935.547	3.47285e-08	935.547	0.000645101	935.547	0.000392162	935.547	0.000238045		1283.2	0.17072	1283.2	0.11976	1283.2	0.0731552	1283.2	11.4394	1283.2	10.8159	1283.2	6.17839
937.5	1.52434e-07	937.5	1.12864e-07	937.5	3.55852e-08	937.5	0.000625326	937.5	0.000361569	937.5	0.000237079		1281.25	0.17072	1281.25	0.11976	1281.25	0.0731557	1281.25	11.4394	1281.25	10.8159	1281.25	6.17843
939.453	1.55141e-07	939.453	1.19468e-07	939.453	3.51542e-08	939.453	0.000727708	939.453	0.000332908	939.453	0.000198013		1279.3	0.17072	1279.3	0.11976	1279.3	0.0731563	1279.3	11.4395	1279.3	10.816	1279.3	6.17847
941.406	1.47362e-07	941.406	1.35314e-07	941.406	3.45411e-08	941.406	0.000718896	941.406	0.000347648	941.406	0.000169464		1277.34	0.17072	1277.34	0.11976	1277.34	0.0731569	1277.34	11.4396	1277.34	10.816	1277.34	6.1785
943.359	1.40923e-07	943.359	1.35131e-07	943.359	4.01961e-08	943.359	0.000658336	943.359	0.000383241	943.359	0.000172707		1275.39	0.17072	1275.39	0.11976	1275.39	0.0731574	1275.39	11.4397	1275.39	10.8161	1275.39	6.17853
945.313	1.49978e-07	945.313	1.28355e-07	945.313	4.54047e-08	945.313	0.000658336	945.313	0.000405114	945.313	0.000170385		1273.44	0.17072	1273.44	0.11976	1273.44	0.0731578	1273.44	11.4397	1273.44	10.8161	1273.44	6.17857
947.266	1.68268e-07	947.266	1.20442e-07	947.266	3.91225e-08	947.266	0.000586777	947.266	0.000350482	947.266	0.00019882		1271.48	0.17072	1271.48	0.11976	1271.48	0.0731582	1271.48	11.4398	1271.48	10.8161	1271.48	6.17861
949.219	1.85496e-07	949.219	1.25095e-07	949.219	3.32112e-08	949.219	0.000595581	949.219	0.000314509	949.219	0.000220962		1269.53	0.17072	1269.53	0.11977	1269.53	0.0731587	1269.53	11.4398	1269.53	10.8161	1269.53	6.17865
951.172	1.7981e-07	951.172	1.1518e-07	951.172	3.24556e-08	951.172	0.000560378	951.172	0.000270993	951.172	0.000205386		1267.58	0.17072	1267.58	0.11977	1267.58	0.0731591	1267.58	11.4399	1267.58	10.8162	1267.58	6.17869
953.125	1.75718e-07	953.125	1.27317e-07	953.125	3.38008e-08	953.125	0.000571876	953.125	0.000250189	953.125	0.000238365		1265.63	0.17072	1265.63	0.11977	1265.63	0.0731594	1265.63	11.44	1265.63	10.8162	1265.63	6.17873
955.078	1.80541e-07	955.078	1.80785e-07	955.078	3.52973e-08	955.078	0.000791422	955.078	0.000298332	955.078	0.000248248		1263.67	0.17073	1263.67	0.11977	1263.67	0.0731599	1263.67	11.44	1263.67	10.8163	1263.67	6.17878
957.031	1.92402e-07	957.031	1.93709e-07	957.031	3.79743e-08	957.031	0.000763015	957.031	0.000336989	957.031	0.000219175		1261.72	0.17073	1261.72	0.11978	1261.72	0.0731607	1261.72	11.4401	1261.72	10.8166	1261.72	6.17899
958.984	2.51891e-07	958.984	1.99295e-07	958.984	4.30113e-08	958.984	0.000697797	958.984	0.000394827	958.984	0.000213898		1259.77	0.17073	1259.77	0.11979	1259.77	0.0731622	1259.77	11.4404	1259.77	10.8173	1259.77	6.17952
960.938	2.48503e-07	960.938	1.85999e-07	960.938	3.77693e-08	960.938	0.000724754	960.938	0.000394827	960.938	0.000211593		1257.81	0.17074	1257.81	0.1198	1257.81	0.0731635	1257.81	11.4408	1257.81	10.8179	1257.81	6.18004
962.891	1.8226e-07	962.891	1.38277e-07	962.891	3.76672e-08	962.891	0.000606976	962.891	0.000332458	962.891	0.000196945		1255.86	0.17074	1255.86	0.1198	1255.86	0.0731642	1255.86	11.441	1255.86	10.818	1255.86	6.18023
964.844	1.39594e-07	964.844	1.24757e-07	964.844	4.75435e-08	964.844	0.000589165	964.844	0.000326659	964.844	0.000214478		1253.91	0.17074	1253.91	0.1198	1253.91	0.0731648	1253.91	11.4411	1253.91	10.818	1253.91	6.18028
966.797	1.44987e-07	966.797	1.35865e-07	966.797	5.21281e-08	966.797	0.000556598	966.797	0.000332008	966.797	0.000293226		1251.95	0.17074	1251.95	0.1198	1251.95	0.0731654	1251.95	11.4411	1251.95	10.8181	1251.95	6.18032
968.75	1.57469e-07	968.75	1.12864e-07	968.75	4.74149e-08	968.75	0.000561137	968.75	0.000317071	968.75	0.000346352		1250	0.17074	1250	0.11981	1250	0.0731659	1250	11.4412	1250	10.8181	1250	6.18035
970.703	1.40542e-07	970.703	1.13939e-07	970.703	3.77182e-08	970.703	0.000598001	970.703	0.000345302	970.703	0.000318466		1248.05	0.17074	1248.05	0.11981	1248.05	0.0731664	1248.05	11.4412	1248.05	10.8182	1248.05	6.18039
972.656	1.29052e-07	972.656	1.4538e-07	972.656	3.46815e-08	972.656	0.000625326	972.656	0.000396432	972.656	0.000233889		1246.09	0.17074	1246.09	0.11981	1246.09	0.0731669	1246.09	11.4413	1246.09	10.8182	1246.09	6.18043
974.609	1.32235e-07	974.609	1.72653e-07	974.609	3.58754e-08	974.609	0.000626172	974.609	0.000386366	974.609	0.000171775		1244.14	0.17074	1244.14	0.11981	1244.14	0.0731674	1244.14	11.4414	1244.14	10.8182	1244.14	6.18046
976.563	1.28181e-07	976.563	1.48563e-07	976.563	3.80259e-08	976.563	0.000619425	976.563	0.000437022	976.563	0.000190392		1242.19	0.17075	1242.19	0.11981	1242.19	0.073168	1242.19	11.4414	1242.19	10.8183	1242.19	6.18049
978.516	1.46963e-07	978.516	1.27317e-07	978.516	3.64138e-08	978.516	0.000564185	978.516	0.000468261	978.516	0.000221264		1240.23	0.17075	1240.23	0.11981	1240.23	0.0731685	1240.23	11.4415	1240.23	10.8183	1240.23	6.18052
980.469	1.81521e-07	980.469	1.21754e-07	980.469	3.61192e-08	980.469	0.000535171	980.469	0.0003786	980.469	0.000220664		1238.28	0.17075	1238.28	0.11981	1238.28	0.0731689	1238.28	11.4415	1238.28	10.8183	1238.28	6.18056
982.422	1.73355e-07	982.422	1.21919e-07	982.422	3.701e-08	982.422	0.000773415	982.422	0.000350008	982.422	0.000201256		1236.33	0.17075	1236.33	0.11981	1236.33	0.0731694	1236.33	11.4416	1236.33	10.8184	1236.33	6.1806
984.375	1.39783e-07	984.375	1.35865e-07	984.375	3.58754e-08	984.375	0.000937354	984.375	0.000364024	984.375	0.000196677		1234.38	0.17075	1234.38	0.11982	1234.38	0.0731699	1234.38	11.4416	1234.38	10.8184	1234.38	6.18064
986.328	1.21096e-07	986.328	1.35497e-07	986.328	4.04145e-08	986.328	0.000883148	986.328	0.000412305	986.328	0.000179139		1232.42	0.17075	1232.42	0.11982	1232.42	0.0731704	1232.42	11.4417	1232.42	10.8184	1232.42	6.18067
988.281	1.29577e-07	988.281	1.34219e-07	988.281	3.84921e-08	988.281	0.000785021	988.281	0.000420196	988.281	0.000173882		1230.47	0.17075	1230.47	0.11982	1230.47	0.0731708	1230.47	11.4418	1230.47	10.8184	1230.47	6.1807
990.234	1.3809e-07	990.234	1.37344e-07	990.234	3.50592e-08	990.234	0.000690281	990.234	0.000410636	990.234	0.000195353		1228.52	0.17075	1228.52	0.11982	1228.52	0.0731713	1228.52	11.4419	1228.52	10.8185	1228.52	6.18074
992.188	1.34219e-07	992.188	1.30811e-07	992.188	3.71607e-08	992.188	0.000649484	992.188	0.000366994	992.188	0.000188851		1226.56	0.17075	1226.56	0.11982	1226.56	0.0731716	1226.56	11.4419	1226.56	10.8185	1226.56	6.18077
994.141	1.57895e-07	994.141	1.38652e-07	994.141	3.97095e-08	994.141	0.000779724	994.141	0.000336078	994.141	0.000171775		1224.61	0.17075	1224.61	0.11982	1224.61	0.073172	1224.61	11.442	1224.61	10.8185	1224.61	6.1808
996.094	1.85496e-07	996.094	1.42072e-07	996.094	3.9817e-08	996.094	0.000864225	996.094	0.00041175	996.094	0.000178896		1222.66	0.17076	1222.66	0.11982	1222.66	0.0731724	1222.66	11.4421	1222.66	10.8186	1222.66	6.18083
998.047	1.53054e-07	998.047	1.25095e-07	998.047	4.26056e-08	998.047	0.000743642	998.047	0.000491649	998.047	0.000169926		1220.7	0.17076	1220.7	0.11982	1220.7	0.0731728	1220.7	11.4421	1220.7	10.8186	1220.7	6.18086
1000	1.13785e-07	1000	1.35314e-07	1000	4.0634e-08	1000	0.000683768	1000	0.000412305	1000	0.000167414		1218.75	0.17076	1218.75	0.11983	1218.75	0.0731733	1218.75	11.4422	1218.75	10.8186	1218.75	6.18089
1001.95	1.2442e-07	1001.95	1.51201e-07	1001.95	4.19191e-08	1001.95	0.000632991	1001.95	0.00031112	1001.95	0.000204832		1216.8	0.17076	1216.8	0.11983	1216.8	0.0731737	1216.8	11.4423	1216.8	10.8187	1216.8	6.18092
1003.91	1.67359e-07	1003.91	1.63331e-07	1003.91	4.22037e-08	1003.91	0.000666406	1003.91	0.000322264	1003.91	0.000252654		1214.84	0.17076	1214.84	0.11983	1214.84	0.073174	1214.84	11.4423	1214.84	10.8187	1214.84	6.18095
1005.86	1.8226e-07	1005.86	1.76434e-07	1005.86	4.19191e-08	1005.86	0.000680998	1005.86	0.0003786	1005.86	0.000272555		1212.89	0.17076	1212.89	0.11983	1212.89	0.0731744	1212.89	11.4424	1212.89	10.8188	1212.89	6.18098
1007.81	1.78596e-07	1007.81	1.43814e-07	1007.81	4.43116e-08	1007.81	0.000706352	1007.81	0.000392162	1007.81	0.000217106		1210.94	0.17076	1210.94	0.11983	1210.94	0.0731748	1210.94	11.4424	1210.94	10.8188	1210.94	6.18101
1009.77	1.78838e-07	1009.77	1.39405e-07	1009.77	4.2779e-08	1009.77	0.000785021	1009.77	0.00033882	1009.77	0.000187831		1208.98	0.17076	1208.98	0.11983	1208.98	0.0731751	1208.98	11.4425	1208.98	10.8188	1208.98	6.18105
1011.72	1.80297e-07	1011.72	1.35681e-07	1011.72	4.27212e-08	1011.72	0.000718896	1011.72	0.000312809	1011.72	0.000207062		1207.03	0.17076	1207.03	0.11983	1207.03	0.0731755	1207.03	11.4426	1207.03	10.8189	1207.03	6.18109
1013.67	2.00106e-07	1013.67	1.34219e-07	1013.67	3.55371e-08	1013.67	0.00066912	1013.67	0.000362056	1013.67	0.000217993		1205.08	0.17076	1205.08	0.11983	1205.08	0.0731759	1205.08	11.4426	1205.08	10.8189	1205.08	6.18113
1015.63	2.17627e-07	1015.63	1.7548e-07	1015.63	3.04548e-08	1015.63	0.00114	1015.63	0.000478514	1015.63	0.000577002		1203.13	0.17076	1203.13	0.11983	1203.13	0.0731763	1203.13	11.4427	1203.13	10.8189	1203.13	6.18117
1017.58	4.013e-07	1017.58	4.13431e-07	1017.58	7.4422e-08	1017.58	0.00435	1017.58	0.0045	1017.58	0.0064		1201.17	0.17077	1201.17	0.11984	1201.17	0.0731768	1201.17	11.4428	1201.17	10.819	1201.17	6.1812
1019.53	1.11978e-06	1019.53	1.08839e-06	1019.53	1.93289e-07	1019.53	0.00665	1019.53	0.01702	1019.53	0.01742		1199.22	0.17077	1199.22	0.11984	1199.22	0.0731773	1199.22	11.4428	1199.22	10.819	1199.22	6.18124
1021.48	1.04649e-06	1021.48	9.26442e-07	1021.48	1.63197e-07	1021.48	0.00279	1021.48	0.01412	1021.48	0.01047		1197.27	0.17077	1197.27	0.11984	1197.27	0.0731779	1197.27	11.4429	1197.27	10.819	1197.27	6.18128
1023.44	3.25337e-07	1023.44	2.66989e-07	1023.44	6.36063e-08	1023.44	0.000817559	1023.44	0.0026	1023.44	0.0014		1195.31	0.17077	1195.31	0.11984	1195.31	0.0731784	1195.31	11.443	1195.31	10.8191	1195.31	6.18133
1025.39	1.73121e-07	1025.39	1.12712e-07	1025.39	4.43116e-08	1025.39	0.00073364	1025.39	0.000414545	1025.39	0.000239987		1193.36	0.17077	1193.36	0.11984	1193.36	0.0731789	1193.36	11.4431	1193.36	10.8191	1193.36	6.18137
1027.34	1.5264e-07	1027.34	1.34038e-07	1027.34	3.74638e-08	1027.34	0.000756846	1027.34	0.000383241	1027.34	0.000209032		1191.41	0.17077	1191.41	0.11984	1191.41	0.0731794	1191.41	11.4431	1191.41	10.8191	1191.41	6.1814
1029.3	1.47761e-07	1029.3	1.51201e-07	1029.3	3.59728e-08	1029.3	0.000708267	1029.3	0.000340198	1029.3	0.000187324		1189.45	0.17077	1189.45	0.11984	1189.45	0.0731799	1189.45	11.4432	1189.45	10.8192	1189.45	6.18143
1031.25	1.75718e-07	1031.25	1.34038e-07	1031.25	4.09098e-08	1031.25	0.000630426	1031.25	0.000324454	1031.25	0.000208184		1187.5	0.17077	1187.5	0.11984	1187.5	0.0731804	1187.5	11.4433	1187.5	10.8192	1187.5	6.18146
1033.2	1.93971e-07	1033.2	1.13631e-07	1033.2	3.49644e-08	1033.2	0.000566479	1033.2	0.000347648	1033.2	0.000227027		1185.55	0.17077	1185.55	0.11984	1185.55	0.0731809	1185.55	11.4433	1185.55	10.8192	1185.55	6.1815
1035.16	1.7477e-07	1035.16	1.02521e-07	1035.16	3.50117e-08	1035.16	0.000518763	1035.16	0.000363532	1035.16	0.000227027		1183.59	0.17078	1183.59	0.11985	1183.59	0.0731814	1183.59	11.4434	1183.59	10.8192	1183.59	6.18154
1037.11	1.55141e-07	1037.11	1.17225e-07	1037.11	3.52973e-08	1037.11	0.00054986	1037.11	0.000343438	1037.11	0.000221864		1181.64	0.17078	1181.64	0.11985	1181.64	0.0731819	1181.64	11.4435	1181.64	10.8193	1181.64	6.18158
1039.06	1.53054e-07	1039.06	1.27489e-07	1039.06	3.15459e-08	1039.06	0.000546888	1039.06	0.000313232	1039.06	0.000211593		1179.69	0.17078	1179.69	0.11985	1179.69	0.0731823	1179.69	11.4435	1179.69	10.8193	1179.69	6.18161
1041.02	1.44595e-07	1041.02	1.21754e-07	1041.02	2.82313e-08	1041.02	0.000572652	1041.02	0.000363038	1041.02	0.000209882		1177.73	0.17078	1177.73	0.11985	1177.73	0.0731828	1177.73	11.4436	1177.73	10.8194	1177.73	6.18164
1042.97	1.55562e-07	1042.97	1.21589e-07	1042.97	3.07031e-08	1042.97	0.000759925	1042.97	0.000393759	1042.97	0.000224887		1175.78	0.17078	1175.78	0.11985	1175.78	0.0731832	1175.78	11.4437	1175.78	10.8194	1175.78	6.18167
1044.92	1.76672e-07	1044.92	1.23246e-07	1044.92	3.2106e-08	1044.92	0.000884343	1044.92	0.000319658	1044.92	0.000269616		1173.83	0.17078	1173.83	0.11985	1173.83	0.0731837	1173.83	11.4437	1173.83	10.8194	1173.83	6.1817
1046.88	1.76433e-07	1046.88	1.33856e-07	1046.88	3.3482e-08	1046.88	0.000850298	1046.88	0.000275431	1046.88	0.000244907		1171.88	0.17078	1171.88	0.11985	1171.88	0.0731842	1171.88	11.4438	1171.88	10.8195	1171.88	6.18173
1048.83	1.67359e-07	1048.83	1.31521e-07	1048.83	3.73624e-08	1048.83	0.00073364	1048.83	0.000308185	1048.83	0.000191683		1169.92	0.17078	1169.92	0.11985	1169.92	0.0731847	1169.92	11.4438	1169.92	10.8195	1169.92	6.18176
1050.78	1.69641e-07	1050.78	1.1317e-07	1050.78	3.75654e-08	1050.78	0.000640748	1050.78	0.000337445	1050.78	0.000178653		1167.97	0.17078	1167.97	0.11985	1167.97	0.0731851	1167.97	11.4439	1167.97	10.8195	1167.97	6.18178
1052.73	1.8103e-07	1052.73	1.17702e-07	1052.73	3.49644e-08	1052.73	0.000611095	1052.73	0.000355742	1052.73	0.000211309		1166.02	0.17078	1166.02	0.11986	1166.02	0.0731856	1166.02	11.444	1166.02	10.8195	1166.02	6.1818
1054.69	1.91104e-07	1054.69	1.34401e-07	1054.69	3.10796e-08	1054.69	0.000596387	1054.69	0.000405662	1054.69	0.000240312		1164.06	0.17078	1164.06	0.11986	1164.06	0.0731861	1164.06	11.4441	1164.06	10.8196	1164.06	6.18183
1056.64	1.52022e-07	1056.64	1.36417e-07	1056.64	3.27203e-08	1056.64	0.000598001	1056.64	0.000386889	1056.64	0.000256443		1162.11	0.17079	1162.11	0.11986	1162.11	0.0731866	1162.11	11.4441	1162.11	10.8196	1162.11	6.18185
1058.59	1.33856e-07	1058.59	1.19792e-07	1058.59	4.1132e-08	1058.59	0.000627871	1058.59	0.000314509	1058.59	0.00025506		1160.16	0.17079	1160.16	0.11986	1160.16	0.073187	1160.16	11.4442	1160.16	10.8197	1160.16	6.18189
1060.55	1.43037e-07	1060.55	1.30988e-07	1060.55	4.07441e-08	1060.55	0.00065923	1060.55	0.000312809	1060.55	0.000231685		1158.2	0.17079	1158.2	0.11986	1158.2	0.0731875	1158.2	11.4443	1158.2	10.8197	1158.2	6.18193
1062.5	1.58109e-07	1062.5	1.65109e-07	1062.5	3.32561e-08	1062.5	0.000703489	1062.5	0.000332908	1062.5	0.000211024		1156.25	0.17079	1156.25	0.11986	1156.25	0.0731879	1156.25	11.4443	1156.25	10.8197	1156.25	6.18197
1064.45	1.6201e-07	1064.45	1.5683e-07	1064.45	2.78893e-08	1064.45	0.000707309	1064.45	0.000315789	1064.45	0.000191164		1154.3	0.17079	1154.3	0.11986	1154.3	0.0731884	1154.3	11.4444	1154.3	10.8197	1154.3	6.18201
1066.41	1.5347e-07	1066.41	1.47361e-07	1066.41	2.97215e-08	1066.41	0.000674576	1066.41	0.000270993	1066.41	0.000202076		1152.34	0.17079	1152.34	0.11986	1152.34	0.0731888	1152.34	11.4444	1152.34	10.8198	1152.34	6.18207
1068.36	1.43425e-07	1068.36	1.54931e-07	1068.36	3.17601e-08	1068.36	0.000707309	1068.36	0.000251207	1068.36	0.00021652		1150.39	0.17079	1150.39	0.11986	1150.39	0.0731893	1150.39	11.4445	1150.39	10.8198	1150.39	6.18212
1070.31	1.48162e-07	1070.31	1.59615e-07	1070.31	3.00453e-08	1070.31	0.000657448	1070.31	0.0002688	1070.31	0.000247576		1148.44	0.17079	1148.44	0.11986	1148.44	0.0731899	1148.44	11.4445	1148.44	10.8198	1148.44	6.18216
1072.27	1.71256e-07	1072.27	1.81276e-07	1072.27	3.39843e-08	1072.27	0.000647726	1072.27	0.000328878	1072.27	0.000301681		1146.48	0.17079	1146.48	0.11987	1146.48	0.0731904	1146.48	11.4446	1146.48	10.8199	1146.48	6.1822
1074.22	1.83747e-07	1074.22	1.72186e-07	1074.22	4.01961e-08	1074.22	0.000672753	1074.22	0.000345769	1074.22	0.000321067		1144.53	0.17079	1144.53	0.11987	1144.53	0.0731909	1144.53	11.4446	1144.53	10.8199	1144.53	6.18224
1076.17	1.71488e-07	1076.17	1.59183e-07	1076.17	4.15799e-08	1076.17	0.000715981	1076.17	0.000305277	1076.17	0.000304143		1142.58	0.17079	1142.58	0.11987	1142.58	0.0731914	1142.58	11.4447	1142.58	10.82	1142.58	6.18234
1078.13	1.78114e-07	1078.13	1.78113e-07	1078.13	4.11878e-08	1078.13	0.000853759	1078.13	0.000254629	1078.13	0.000278897		1140.63	0.1708	1140.63	0.11988	1140.63	0.0731921	1140.63	11.4448	1140.63	10.8202	1140.63	6.1827
1080.08	2.11814e-07	1080.08	1.9795e-07	1080.08	3.79743e-08	1080.08	0.000890352	1080.08	0.000321394	1080.08	0.000256443		1138.67	0.1708	1138.67	0.11989	1138.67	0.0731929	1138.67	11.445	1138.67	10.8204	1138.67	6.18323
[truncated: 2,509 more rows]

## Sheet: Figure 2a
p-i-n photodiode 10 V											p-i-n photodiode 20 V											MUTC photodiode 8 V											MUTC 16 V
[truncated: 143 more rows]

## Sheet: Figure 2b
	p-i-n photodiode		MUTC photodiode
	10-V bias	20-V bias	8-V bias	16-V bias
[truncated: 6 more rows]

## Sheet: Figure 2c
	MUTC photodiode				p-i-n photodiode
[truncated: 10 more rows]

[truncated: 9 more sheets: Figure 2d, Figure 3a, Figure 3c, Figure 3d, Figure 4a, Figure 4b, Figure 5b, Figure 5c, Figure 5d]
