# Supplementary material for: Attosecond electronic timing with rising edges of photocurrent pulses
Source: Nat Commun. 2020 Jul 22;11:3667. doi: 10.1038/s41467-020-17460-6 (PMC7376144; doi:10.1038/s41467-020-17460-6)
Supplement: Supplementary file 2 — Source Data [file 41467_2020_17460_MOESM2_ESM.zip › source_code_ATC_calculation_v2.m]

% ---- pin TF sample code ---- %
%parasitic parameters were extracted from IEEE TMTT 51,1227-1233(2003).%
close all; clear all; %clc;
load('pin_data.mat'); % MUTC PD impulse response fft data import.
tf_fun = @(w_input,x) 1./(1.058e-50*w_input.^4 + 7.128e-38*w_input.^3 + 1.616e-25*w_input.^2 + 7.14e-14*w_input + 0.02)./(0.4e-12*50*x*w_input.^2+(50*x)*w_input+1);

for idx_fit = 1:10
tf_fit =tf_fun(2i*pi*freq,2.0e-12+0.1e-12*(idx_fit-1));
rmse_fit(idx_fit) = sum((abs(FFT_amp_pin) - abs(tf_fit)/abs(tf_fit(1))).^2);
end

[~,I] = min(rmse_fit); %figure(2); plot(rmse_fit,'*')
tf_fit =tf_fun(2i*pi*freq,2.0e-12+0.1e-12*(I-1));
Cpd = 2.0e-12+0.1e-12*(I-1); 
% figure(1);plot(freq,20*log10(FFT_amp_pin),'k',freq,20*log10(abs(tf_fit)/abs(tf_fit(1))),'r--','LineWidth',2); axis([250e6 20e9 -60 0])
% xlabel('Frequency(Hz)','FontSize',18); ylabel('Amplitude (dB)','FontSize',18); legend('Measured','Simulation');set(gca,'fontsize',14)
s = tf('s'); base = tf(1,[1.058e-50 7.128e-38 1.616e-25 7.14e-14 0.02]); sys_pin =  base/(0.4e-12*50*Cpd*s^2+(50*Cpd)*s+1);

% ---- MUTC TF sample code ---- %
%parasitic parameters were extracted from IEEE TMTT 65,2063-2072(2017).%
load('MUTC_data.mat'); % MUTC PD impulse response fft data import.
tf_fun = @(w_input,x) (1e6*x*w_input+1)./(1.25e-12*w_input+1)./(6e-11*w_input+1)./(1e-12*x*w_input.*w_input+(50+1e6+50./(1.25e-12*w_input+1))*x.*w_input+1);

for idx_fit = 1:10
tf_fit =tf_fun(2i*pi*freq,1e-16-1e-17*(idx_fit-1));
rmse_fit(idx_fit) = sum((abs(FFT_amp_MUTC) - abs(tf_fit)/abs(tf_fit(1))).^2);
end
[~,I] = min(rmse_fit); %figure(2); plot(rmse_fit,'*')
tf_fit =tf_fun(2i*pi*freq,1e-16-1e-17*(I-1));
Cpd = 1e-16-1e-17*(I-1);
% figure(1);plot(freq,20*log10(FFT_amp_MUTC),'k',freq,20*log10(abs(tf_fit)/abs(tf_fit(1))),'r--','LineWidth',2); axis([250e6 20e9 -60 0])
% xlabel('Frequency(Hz)','FontSize',18); ylabel('Amplitude (dB)','FontSize',18); legend('Measured','Simulation');set(gca,'fontsize',14)
s = tf('s'); sys_mutc = (1e6*Cpd*s+1)/(1.25e-12*s+1)/(6e-11*s+1)/(1e-12*Cpd*s*s+(1e6+50/(1.25e-12*s+1))*Cpd*s+1);

%--------code for ATC computation, p-i-n photodiode--------%
modulation_freq = 50e3; % (Hz)
num_pulse = round(1/modulation_freq/4e-9); % number of pulse collected
Ts = 1e-17; % sampling time (s)
responsivity = 0.9; % photodiode reponsivity (A/W)
t = 0:Ts:0.5E-9; % time (s)
Popt = 3e-3; % incident optical power (W)
pulse_width = 250e-15; % optical pulse width (s)
rep_rate = 250e6; % repetition rate of optical pulse train (Hz)

pulseE = Popt/rep_rate; rect_power = pulseE/pulse_width;
% p-i-n TF example
% sys_pin = tf(1,[1.418e-72, 8.967e-60, 2.224e-47, 2.479e-35, 9.893e-24,2.28e-12,0.02]);
amp_norm = 0.01*cos(2*pi*modulation_freq*linspace(0,1/modulation_freq,num_pulse));
pulse = @(P,x) P/rep_rate/pulse_width*0.88*(1./cosh((x-6*1e-12)/pulse_width).^2); % input optical pulse

ya = zeros(length(t),1); ta = ya; xa = ya;[ya,ta,xa]  = lsim(sys_pin,pulse(Popt,t),t,0);[max_ya,index_ya] = max(ya);

%collect time instant
for idx_length = 1:num_pulse
    [ya,ta,xa]  = lsim(sys_pin,pulse(Popt*(1+(amp_norm(idx_length))),t),t,0);
    [~,intersect_index(1)] = min(abs(ya(1:index_ya)-0.5*max_ya));
    [~,intersect_index(2)] = min(abs(ya(index_ya:end)-0.5*max_ya));
    intersect_index(2) = intersect_index(2)+index_ya-1;

    rising_t_inst(idx_length,1) = ta(intersect_index(1));
    falling_t_inst(idx_length,1) = ta(intersect_index(2));
end

sprintf('p-i-n AM-TM coefficient (rising) = %f(ps/dP/P)',std(rising_t_inst)/std(amp_norm)*1e12)
sprintf('p-i-n AM-TM coefficient (falling) = %f(ps/dP/P)',std(falling_t_inst)/std(amp_norm)*1e12)
%
%--------code for ATC computation, MUTC photodiode--------%
% modulation_freq = 50e3; % (Hz)
% num_pulse = round(1/modulation_freq/4e-9); % number of pulse collected
% Ts = 1e-14; % sampling time (s)
responsivity = 0.5; % photodiode reponsivity (A/W)
t = 0:Ts:.5E-9; % time (s)
Popt = 6e-3; % incident optical power (W)
% pulse_width = 200e-15; % optical pulse width (s)
% rep_rate = 250e6; % repetition rate of optical pulse train (Hz)

pulseE = Popt/rep_rate; rect_power = pulseE/pulse_width;
%sample MUTC TF
% sys_mutc = tf([5e-18, 4e-6, 50],[7.5e-60, 7.5e-42, 1.213e-29, 5.001e-18, 8.007e-8,1]);
amp_norm = 0.01*cos(2*pi*modulation_freq*linspace(0,1/modulation_freq,num_pulse));
pulse = @(P,x) P/rep_rate/pulse_width*0.88*(1./cosh((x-6*1e-12)/pulse_width).^2); % input optical pulse

ya = zeros(length(t),1); ta = ya; xa = ya;
[ya,ta,xa]  = lsim(sys_mutc,pulse(Popt,t),t,0); [max_ya,index_ya] = max(ya);

%collect time instant
for idx_length = 1:num_pulse
    [ya,ta,xa]  = lsim(sys_mutc,pulse(Popt*(1+(amp_norm(idx_length))),t),t,0);
    [~,intersect_index(1)] = min(abs(ya(1:index_ya)-0.5*max_ya));
    [~,intersect_index(2)] = min(abs(ya(index_ya:end)-0.5*max_ya));
    intersect_index(2) = intersect_index(2)+index_ya-1;

    rising_t_inst(idx_length,1) = ta(intersect_index(1));
    falling_t_inst(idx_length,1) = ta(intersect_index(2));
end

sprintf('MUTC AM-TM coefficient (rising) = %f(ps/dP/P)',std(rising_t_inst)/std(amp_norm)*1e12)
sprintf('MUTC AM-TM coefficient (falling) = %f(ps/dP/P)',std(falling_t_inst)/std(amp_norm)*1e12)
